# Supplementary material for: cis-Bis­(2,2′-bipyrid­yl)dicyanato­cobalt(II)
Source: Acta Crystallogr Sect E Struct Rep Online. 2008 Mar 29;64(Pt 4):m582. doi: 10.1107/S1600536808007617 (PMC2960999; doi:10.1107/S1600536808007617)
Supplement: Supplementary file 1 [file e-64-0m582-sup1.cif]

##############################################################################
###                                                                        ###
###        Electronic paper (Acta Crystallographica Section E)             ###
###                                                                        ###
##############################################################################
#                                                                            #
# This CIF contains the data in a paper accepted for publication in Acta     #
# Crystallographica Section E. It conforms to the requirements of Notes      #
# for Authors for Section E, and has been peer reviewed under the auspices   #
# of the IUCr Commission on Journals.                                        #
#                                                                            #
# Full details of the Crystallographic Information File format               #
# are given in the paper "The Crystallographic Information File (CIF):       #
# a New Standard Archive File for Crystallography" by S. R. Hall, F. H.      #
# Allen and I. D. Brown [Acta Cryst. (1991), A47, 655-685].                  #
#                                                                            #
# The current version of the core CIF dictionary is obtainable from          #
# ftp://ftp.iucr.org/pub/cif_core.dic. The current version number is 2.4.    #
#                                                                            #
# Software is freely available for graphical display of the structure(s) in  #
# this CIF.  For information consult the CIF home page http://www.iucr.org/  #
# cif/home.html                                                              #
#                                                                            #
# This file may be used for bona fide research purposes within the           #
# scientific community so long as proper attribution is given to the journal # 
# article from which it was obtained.                                        #
#                                                                            #
##############################################################################
                                             
data_I
_audit_creation_method     SHELXL97
_chemical_name_systematic
;
;
_chemical_name_common     ?
_chemical_formula_moiety     'C22 H16 Co N6 O2'
_chemical_formula_sum     'C22 H16 Co N6 O2'
_chemical_formula_iupac     '[Co (N C O)2 (C10 H8 N2)2]'
_chemical_formula_weight     455.34
_chemical_melting_point     ?
_symmetry_cell_setting     orthorhombic
_symmetry_space_group_name_H-M     'Pbcn'
_symmetry_space_group_name_Hall     '-P2n2ab'
loop_
    _symmetry_equiv_pos_as_xyz
    'x, y, z'
    '-x+1/2, -y+1/2, z+1/2'
    '-x, y, -z+1/2'
    'x+1/2, -y+1/2, -z'
    '-x, -y, -z'
    'x-1/2, y-1/2, -z-1/2'
    'x, -y, z-1/2'
    '-x-1/2, y-1/2, z'
_cell_length_a     14.148(12)
_cell_length_b     9.774(8)
_cell_length_c     15.253(13)
_cell_angle_alpha     90.00
_cell_angle_beta     90.00
_cell_angle_gamma     90.00
_cell_volume     2109(3)
_cell_formula_units_Z     4
_cell_measurement_reflns_used     1484
_cell_measurement_theta_min     2.533
_cell_measurement_theta_max     20.776
_cell_measurement_temperature     298(2)
_exptl_crystal_description     plate
_exptl_crystal_colour     red
_exptl_crystal_size_max     0.30
_exptl_crystal_size_mid     0.25
_exptl_crystal_size_min     0.06
_exptl_crystal_density_diffrn     1.434
_exptl_crystal_density_meas     ?
_exptl_crystal_density_method     'not measured'
_exptl_crystal_F_000     932
_exptl_absorpt_coefficient_mu     0.845
_exptl_absorpt_correction_type     multi-scan
_exptl_absorpt_process_details     '[SADABS; Sheldrick, 1996)'
_exptl_absorpt_correction_T_min     0.7856
_exptl_absorpt_correction_T_max     0.9510
_exptl_special_details
;
;
_diffrn_ambient_temperature     298(2)
_diffrn_radiation_type     MoK\a
_diffrn_radiation_wavelength     0.71073
_diffrn_radiation_source     'fine-focus sealed tube'
_diffrn_radiation_monochromator     graphite
_diffrn_measurement_device_type     'Bruker Smart 1000'
_diffrn_measurement_method     '\f & \w'
_diffrn_detector_area_resol_mean     ?
_diffrn_reflns_number     10457
_diffrn_reflns_av_R_equivalents     0.0783
_diffrn_reflns_av_sigmaI/netI     0.0685
_diffrn_reflns_theta_min     2.53
_diffrn_reflns_theta_max     25.02
_diffrn_reflns_theta_full     25.02
_diffrn_measured_fraction_theta_max     1.000
_diffrn_measured_fraction_theta_full     1.000
_diffrn_reflns_limit_h_min     -16
_diffrn_reflns_limit_h_max     14
_diffrn_reflns_limit_k_min     -11
_diffrn_reflns_limit_k_max     9
_diffrn_reflns_limit_l_min     -18
_diffrn_reflns_limit_l_max     17
_diffrn_standards_number     ?
_diffrn_standards_interval_count     ?
_diffrn_standards_interval_time     ?
_diffrn_standards_decay_%     ?
_refine_special_details
;
Refinement of <i>F</i>^2^ against ALL reflections. The weighted <i>R</i>-factor
<i>wR</i> and goodness of fit <i>S</i> are based on <i>F</i>^2^, conventional
<i>R</i>-factors <i>R</i> are based on <i>F</i>, with <i>F</i> set to zero for
negative <i>F</i>^2^. The threshold expression of <i>F</i>^2^ >
\s(<i>F</i>^2^) is used only for calculating <i>R</i>-factors(gt) <i>etc</i>.
and is not relevant to the choice of reflections for refinement.
<i>R</i>-factors based on <i>F</i>^2^ are statistically about twice as large
as those based on <i>F</i>, and <i>R</i>- factors based on ALL data will be
even larger.
;
_reflns_number_total     1870
_reflns_number_gt     1009
_reflns_threshold_expression     'I>2\s(I)'
_refine_ls_structure_factor_coef     Fsqd
_refine_ls_matrix_type     full
_refine_ls_R_factor_all     0.0861
_refine_ls_R_factor_gt     0.0394
_refine_ls_wR_factor_gt     0.0702
_refine_ls_wR_factor_ref     0.0778
_refine_ls_goodness_of_fit_ref     0.997
_refine_ls_restrained_S_all     0.997
_refine_ls_number_reflns     1870
_refine_ls_number_parameters     141
_refine_ls_number_restraints     0
_refine_ls_hydrogen_treatment     constr
_refine_ls_weighting_scheme     calc
_refine_ls_weighting_details
         'calc w=1/[\s^2^(Fo^2^)+(0.0386P)^2^+2.2714P] where P=(Fo^2^+2Fc^2^)/3'
_atom_sites_solution_hydrogens     geom
_atom_sites_solution_primary     direct
_atom_sites_solution_secondary     difmap
_refine_ls_shift/su_max     0.001
_refine_ls_shift/su_mean     '<0.001'
_refine_diff_density_max     0.254
_refine_diff_density_min     -0.297
_refine_ls_extinction_method     none
_refine_ls_extinction_coef     ?
loop_
    _atom_type_symbol
    _atom_type_description
    _atom_type_scat_dispersion_real
    _atom_type_scat_dispersion_imag
    _atom_type_scat_source
    'C' 'C' 0.0033 0.0016
                         'International Tables Vol C Tables 4.2.6.8 and 6.1.1.4'
    'H' 'H' 0.0000 0.0000
                         'International Tables Vol C Tables 4.2.6.8 and 6.1.1.4'
    'N' 'N' 0.0061 0.0033
                         'International Tables Vol C Tables 4.2.6.8 and 6.1.1.4'
    'S' 'S' 0.1246 0.1234
                         'International Tables Vol C Tables 4.2.6.8 and 6.1.1.4'
    'Mn' 'Mn' 0.3368 0.7283
                         'International Tables Vol C Tables 4.2.6.8 and 6.1.1.4'
_computing_data_collection     'SMART (Siemens, 1996)'
_computing_cell_refinement     'SMART (Siemens, 1996)'
_computing_data_reduction     'SAINT (Siemens, 1996)'
_computing_structure_solution     'SHELXS97 (Sheldrick, 2008)'
_computing_structure_refinement     'SHELXL97 (Sheldrick, 2008)'
_computing_molecular_graphics     'SHELXTL (Sheldrick, 2008)'
_computing_publication_material     'SHELXTL (Sheldrick, 2008)'
loop_
    _atom_site_type_symbol
    _atom_site_label
    _atom_site_fract_x
    _atom_site_fract_y
    _atom_site_fract_z
    _atom_site_U_iso_or_equiv
    _atom_site_adp_type
    _atom_site_calc_flag
    _atom_site_refinement_flags
    _atom_site_occupancy
    _atom_site_disorder_assembly
    _atom_site_disorder_group
    Co Co1 0.5000 1.02936(6) 0.7500 0.0514(2) Uani d S 1 . .
    N N1 0.45099(19) 1.1668(3) 0.6615(2) 0.0780(10) Uani d . 1 . .
    N N2 0.42837(17) 0.8651(2) 0.68223(17) 0.0525(7) Uani d . 1 . .
    N N3 0.36432(16) 1.0105(3) 0.81603(17) 0.0538(7) Uani d . 1 . .
    O O1 0.4129(2) 1.3351(3) 0.5593(2) 0.1331(13) Uani d . 1 . .
    C C1 0.4337(2) 1.2469(5) 0.6118(3) 0.0737(12) Uani d . 1 . .
    C C2 0.3390(2) 0.8363(3) 0.7088(2) 0.0501(8) Uani d . 1 . .
    C C3 0.2898(2) 0.7277(4) 0.6735(2) 0.0655(10) Uani d . 1 . .
    H H3 0.2289 0.7081 0.6927 0.079 Uiso calc R 1 . .
    C C4 0.3309(3) 0.6491(4) 0.6103(3) 0.0802(12) Uani d . 1 . .
    H H4 0.2983 0.5754 0.5863 0.096 Uiso calc R 1 . .
    C C5 0.4205(3) 0.6794(4) 0.5821(2) 0.0738(11) Uani d . 1 . .
    H H5 0.4496 0.6275 0.5388 0.089 Uiso calc R 1 . .
    C C6 0.4657(2) 0.7879(4) 0.6196(2) 0.0669(10) Uani d . 1 . .
    H H6 0.5263 0.8090 0.6002 0.080 Uiso calc R 1 . .
    C C7 0.3019(2) 0.9245(3) 0.7788(2) 0.0511(9) Uani d . 1 . .
    C C8 0.2077(2) 0.9216(3) 0.8059(3) 0.0676(10) Uani d . 1 . .
    H H8 0.1645 0.8642 0.7784 0.081 Uiso calc R 1 . .
    C C9 0.1797(3) 1.0036(4) 0.8731(3) 0.0808(13) Uani d . 1 . .
    H H9 0.1172 1.0020 0.8921 0.097 Uiso calc R 1 . .
    C C10 0.2434(3) 1.0881(4) 0.9122(2) 0.0804(12) Uani d . 1 . .
    H H10 0.2256 1.1444 0.9585 0.096 Uiso calc R 1 . .
    C C11 0.3354(2) 1.0883(3) 0.8814(2) 0.0685(10) Uani d . 1 . .
    H H11 0.3790 1.1460 0.9082 0.082 Uiso calc R 1 . .
loop_
    _atom_site_aniso_label
    _atom_site_aniso_U_11
    _atom_site_aniso_U_22
    _atom_site_aniso_U_33
    _atom_site_aniso_U_12
    _atom_site_aniso_U_13
    _atom_site_aniso_U_23
    Co1 0.0391(3) 0.0536(4) 0.0615(4) 0.000 0.0011(3) 0.000
    N1 0.064(2) 0.078(2) 0.092(3) 0.0116(17) 0.0007(18) 0.0301(19)
    N2 0.0402(15) 0.0601(19) 0.0573(19) 0.0020(13) 0.0000(14) -0.0038(14)
    N3 0.0457(15) 0.0555(19) 0.0603(19) 0.0050(14) 0.0027(14) -0.0032(14)
    O1 0.115(2) 0.152(3) 0.133(3) 0.055(2) 0.025(2) 0.070(2)
    C1 0.052(2) 0.090(4) 0.079(3) 0.020(2) 0.018(2) 0.012(2)
    C2 0.0385(19) 0.056(2) 0.056(2) -0.0010(17) -0.0047(17) 0.0121(17)
    C3 0.051(2) 0.070(3) 0.076(3) -0.011(2) -0.0061(19) 0.004(2)
    C4 0.087(3) 0.077(3) 0.077(3) -0.020(2) -0.011(2) -0.012(2)
    C5 0.074(3) 0.074(3) 0.072(3) 0.001(2) 0.001(2) -0.019(2)
    C6 0.053(2) 0.079(3) 0.069(3) -0.0057(19) -0.0008(19) -0.009(2)
    C7 0.0420(19) 0.047(2) 0.064(3) 0.0030(16) 0.0052(16) 0.0113(16)
    C8 0.046(2) 0.071(3) 0.086(3) -0.0028(18) 0.009(2) 0.010(2)
    C9 0.053(2) 0.092(4) 0.097(3) 0.012(2) 0.028(2) 0.016(3)
    C10 0.079(3) 0.077(3) 0.086(3) 0.014(2) 0.033(3) 0.002(2)
    C11 0.062(2) 0.066(3) 0.078(3) 0.0021(19) 0.013(2) -0.009(2)
_geom_special_details
;
All e.s.d.'s (except the e.s.d. in the dihedral angle between two l.s. planes)
are estimated using the full covariance matrix. The cell e.s.d.'s are taken
into account individually in the estimation of e.s.d.'s in distances, angles
and torsion angles; correlations between e.s.d.'s in cell parameters are only
used when they are defined by crystal symmetry. An approximate (isotropic)
treatment of cell e.s.d.'s is used for estimating e.s.d.'s involving l.s.
planes.
;
loop_
    _geom_bond_atom_site_label_1
    _geom_bond_atom_site_label_2
    _geom_bond_site_symmetry_2
    _geom_bond_distance
    _geom_bond_publ_flag
    Co1 N1 3_656 2.027(3) y
    Co1 N1 . 2.027(3) y
    Co1 N2 . 2.162(3) y
    Co1 N2 3_656 2.162(3) y
    Co1 N3 . 2.176(3) y
    Co1 N3 3_656 2.176(3) y
    N1 C1 . 1.117(4) ?
    N2 C6 . 1.327(4) ?
    N2 C2 . 1.358(3) ?
    N3 C11 . 1.319(4) ?
    N3 C7 . 1.345(3) ?
    O1 C1 . 1.213(4) ?
    C2 C3 . 1.378(4) ?
    C2 C7 . 1.469(4) ?
    C3 C4 . 1.363(4) ?
    C3 H3 . 0.9300 ?
    C4 C5 . 1.371(4) ?
    C4 H4 . 0.9300 ?
    C5 C6 . 1.364(4) ?
    C5 H5 . 0.9300 ?
    C6 H6 . 0.9300 ?
    C7 C8 . 1.396(4) ?
    C8 C9 . 1.360(4) ?
    C8 H8 . 0.9300 ?
    C9 C10 . 1.361(5) ?
    C9 H9 . 0.9300 ?
    C10 C11 . 1.384(4) ?
    C10 H10 . 0.9300 ?
    C11 H11 . 0.9300 ?
loop_
    _geom_angle_atom_site_label_1
    _geom_angle_atom_site_label_2
    _geom_angle_atom_site_label_3
    _geom_angle_site_symmetry_1
    _geom_angle_site_symmetry_3
    _geom_angle
    _geom_angle_publ_flag
    N1 Co1 N1 3_656 . 97.0(2) y
    N1 Co1 N2 3_656 . 166.18(11) y
    N1 Co1 N2 . . 90.76(12) y
    N1 Co1 N2 3_656 3_656 90.76(12) y
    N1 Co1 N2 . 3_656 166.18(11) y
    N2 Co1 N2 . 3_656 84.07(14) y
    N1 Co1 N3 3_656 . 92.83(12) y
    N1 Co1 N3 . . 93.59(11) y
    N2 Co1 N3 . . 75.22(11) y
    N2 Co1 N3 3_656 . 97.44(10) y
    N1 Co1 N3 3_656 3_656 93.59(11) y
    N1 Co1 N3 . 3_656 92.83(12) y
    N2 Co1 N3 . 3_656 97.44(10) y
    N2 Co1 N3 3_656 3_656 75.22(11) y
    N3 Co1 N3 . 3_656 170.29(13) y
    C1 N1 Co1 . . 172.6(3) ?
    C6 N2 C2 . . 117.9(3) ?
    C6 N2 Co1 . . 125.4(2) ?
    C2 N2 Co1 . . 116.6(2) ?
    C11 N3 C7 . . 118.4(3) ?
    C11 N3 Co1 . . 125.1(2) ?
    C7 N3 Co1 . . 115.9(2) ?
    N1 C1 O1 . . 178.3(5) ?
    N2 C2 C3 . . 120.9(3) ?
    N2 C2 C7 . . 115.3(3) ?
    C3 C2 C7 . . 123.7(3) ?
    C4 C3 C2 . . 119.6(3) ?
    C4 C3 H3 . . 120.2 ?
    C2 C3 H3 . . 120.2 ?
    C3 C4 C5 . . 119.6(4) ?
    C3 C4 H4 . . 120.2 ?
    C5 C4 H4 . . 120.2 ?
    C6 C5 C4 . . 118.1(4) ?
    C6 C5 H5 . . 121.0 ?
    C4 C5 H5 . . 121.0 ?
    N2 C6 C5 . . 123.8(3) ?
    N2 C6 H6 . . 118.1 ?
    C5 C6 H6 . . 118.1 ?
    N3 C7 C8 . . 121.0(3) ?
    N3 C7 C2 . . 116.1(3) ?
    C8 C7 C2 . . 123.0(3) ?
    C9 C8 C7 . . 119.3(3) ?
    C9 C8 H8 . . 120.3 ?
    C7 C8 H8 . . 120.3 ?
    C8 C9 C10 . . 119.7(3) ?
    C8 C9 H9 . . 120.2 ?
    C10 C9 H9 . . 120.2 ?
    C9 C10 C11 . . 118.4(4) ?
    C9 C10 H10 . . 120.8 ?
    C11 C10 H10 . . 120.8 ?
    N3 C11 C10 . . 123.2(3) ?
    N3 C11 H11 . . 118.4 ?
    C10 C11 H11 . . 118.4 ?
loop_
    _geom_hbond_atom_site_label_D
    _geom_hbond_atom_site_label_H
    _geom_hbond_atom_site_label_A
    _geom_hbond_site_symmetry_A
    _geom_hbond_distance_DH
    _geom_hbond_distance_HA
    _geom_hbond_distance_DA
    _geom_hbond_angle_DHA
    C10 H10 O1 2_575 0.93 2.50 3.236(5) 136.7
    C5 H5 O1 5_676 0.93 2.48 3.198(5) 134.1
data_global
_journal_date_recd_electronic     2008-01-31
_journal_date_accepted     2008-03-20
_journal_name_full     'Acta Crystallographica, Section E'
_journal_year     2008
_journal_volume     64
_journal_issue      4
_journal_page_first     m582
_journal_page_last     m582
_journal_paper_category     QM
_journal_coeditor_code     FI2060
_publ_contact_author_name     'Prof. Dacheng Li'
_publ_contact_author_address
;
School of Chemistry and Chemical Engineering
Liaocheng University
Liaocheng, 252059
People's Republic of China
;
_publ_contact_author_email     'lidacheng62@lcu.edu.cn'
_publ_contact_author_fax     '86 635 8239121'
_publ_contact_author_phone     '86 635 8230672'
_publ_section_title
;
<i>cis</i>-bis(2,2'-bipyridyl)dicyanatocobalt(II)
;
loop_
    _publ_author_name
    _publ_author_address
    'LI Jia'
;
LiaoCheng Vocational and Technical College
Liaocheng
Shandong 252000
People's Republic of China
;
    'Lingqian Kong'
;
Dongchang College of LiaoCheng University
Liaocheng
Shandong 252000
People's Republic of China
;
    'Dacheng Li'
;
School of Chemistry and Chemical Engineering
Liaocheng University
Shandong 252059
People's Republic of China
;
