# Supplementary material for: cis-Bis­(2,2′-bipyrid­yl)dicyanato­cobalt(II)
Source: Acta Crystallogr Sect E Struct Rep Online. 2008 Mar 29;64(Pt 4):m582. doi: 10.1107/S1600536808007617 (PMC2960999; doi:10.1107/S1600536808007617)
Supplement: Supplementary file 2 [file e-64-0m582-Isup2.hkl]

# 
# h,k,l, Fc-squared, Fo-squared, sigma(Fo-squared) and status flag 
# 
data_I
_shelx_title ' 030403d in Pbcn' 
_shelx_refln_list_code          4 
_shelx_F_calc_maximum      215.56 
_exptl_crystal_F_000       932.00 
_reflns_d_resolution_high  0.8403 
 
loop_ 
 _symmetry_equiv_pos_as_xyz 
 'x, y, z' 
 '-x+1/2, -y+1/2, z+1/2' 
 '-x, y, -z+1/2' 
 'x+1/2, -y+1/2, -z' 
 '-x, -y, -z' 
 'x-1/2, y-1/2, -z-1/2' 
 'x, -y, z-1/2' 
 '-x-1/2, y-1/2, z' 
 
_cell_length_a    14.1482 
_cell_length_b     9.7737 
_cell_length_c    15.2530 
_cell_angle_alpha  90.000 
_cell_angle_beta   90.000 
_cell_angle_gamma  90.000 
 
_shelx_F_squared_multiplier     1.000 
 
loop_ 
 _refln_index_h 
 _refln_index_k 
 _refln_index_l 
 _refln_F_squared_calc 
 _refln_F_squared_meas 
 _refln_F_squared_sigma 
 _refln_observed_status 
   2   0   0     1334.27     1661.42     36.90 o 
   4   0   0     2547.46     2602.59     68.08 o 
   6   0   0     3625.48     3880.47     98.32 o 
   8   0   0     1184.15     1294.75     70.18 o 
  10   0   0      698.52      724.79     67.26 o 
  12   0   0     1363.49     1417.18     93.35 o 
  14   0   0     1344.41     1379.74    144.41 o 
  16   0   0      296.11      350.00     92.86 o 
   1   1   0    22485.52    17581.43   6874.09 o 
   3   1   0     9694.57    10648.81    180.34 o 
   5   1   0     2545.46     2531.46     45.87 o 
   7   1   0    10582.96    11475.02    142.20 o 
   9   1   0      793.36      761.86     43.28 o 
  11   1   0      365.73      385.65     41.33 o 
  13   1   0      933.17     1023.72     70.52 o 
  15   1   0      707.35      736.16     82.48 o 
   0   2   0     1029.66     1020.68     29.51 o 
   2   2   0     2302.94     2261.44     78.90 o 
   4   2   0     1807.67     1885.62     42.48 o 
   6   2   0    14771.26    16306.83    329.33 o 
   8   2   0     6414.50     7202.45    197.39 o 
  10   2   0     2198.38     2287.43     71.35 o 
  12   2   0      686.25      702.23     59.14 o 
  14   2   0      340.87      361.15     53.34 o 
  16   2   0      555.30      595.57     77.05 o 
   1   3   0     2722.88     2640.50     48.67 o 
   3   3   0      453.73      456.82     23.47 o 
   5   3   0      342.47      327.94     24.47 o 
   7   3   0     2939.43     3014.47     69.86 o 
   9   3   0     4937.27     5032.41    365.61 o 
  11   3   0      949.00      961.27     82.26 o 
  13   3   0      503.73      537.87     55.74 o 
  15   3   0      572.85      600.47     80.96 o 
   0   4   0      116.73       95.14     20.40 o 
   2   4   0     2688.65     2635.98     71.22 o 
   4   4   0     2059.96     2002.38     44.80 o 
   6   4   0     3415.12     3367.33     91.64 o 
   8   4   0     2894.47     2843.07    123.87 o 
  10   4   0     1056.43     1046.40     68.01 o 
  12   4   0        4.00       -6.45     43.02 o 
  14   4   0      171.38      186.54     57.90 o 
   1   5   0     1499.41     1633.94     39.75 o 
   3   5   0     3659.32     3473.32     96.56 o 
   5   5   0      911.59      812.56     32.05 o 
   7   5   0     2329.18     2365.93     91.18 o 
   9   5   0      611.69      693.23     58.46 o 
  11   5   0      137.41      134.12     49.15 o 
  13   5   0      124.47      127.52     53.96 o 
  15   5   0       33.00       53.81     56.22 o 
   0   6   0     2073.35     1926.52    120.02 o 
   2   6   0     3776.22     4086.75     92.95 o 
   4   6   0      721.88      781.41     46.50 o 
   6   6   0      553.83      547.64     48.46 o 
   8   6   0      174.75      216.23     43.38 o 
  10   6   0       16.13       -2.66     41.08 o 
  12   6   0      390.40      346.23     66.67 o 
  14   6   0        7.18      -45.47     45.47 o 
   1   7   0      182.26      147.35     41.65 o 
   3   7   0       97.22       97.40     30.39 o 
   5   7   0       25.54        9.40     23.47 o 
   7   7   0        1.11        5.38     32.17 o 
   9   7   0      220.62      167.86     41.68 o 
  11   7   0       67.25       30.05     49.46 o 
  13   7   0      131.98      146.54     58.24 o 
   0   8   0       14.34       28.33     58.63 o 
   2   8   0       67.83       69.59     41.10 o 
   4   8   0       67.58       31.73     34.84 o 
   6   8   0        0.03       -7.07     29.37 o 
   8   8   0       17.18      -27.16     32.43 o 
  10   8   0       44.36       -3.79     69.55 o 
  12   8   0       22.91       36.28     55.60 o 
   1   9   0        2.57      -15.03     37.91 o 
   3   9   0        5.24      -23.75     37.81 o 
   5   9   0      161.80      192.97     53.28 o 
   7   9   0        0.38      -18.52     40.96 o 
   9   9   0        5.75      -36.34     47.88 o 
   0  10   0       11.35       15.15     58.04 o 
   2  10   0       79.71       45.08     58.33 o 
   4  10   0        9.09       17.28     43.63 o 
   6  10   0        0.17      -38.45     39.19 o 
   8  10   0       13.32       14.01     47.71 o 
   1  11   0       31.57       45.25     45.23 o 
   3  11   0      154.08      181.79     96.01 o 
   5  11   0        0.82       16.97     45.15 o 
   1   1   1      141.69      111.98      7.69 o 
   2   1   1     1133.34      996.73     18.14 o 
   3   1   1     4102.31     4674.13     47.30 o 
   4   1   1     3239.49     3685.86     56.50 o 
   5   1   1      543.29      586.57     17.94 o 
   6   1   1       79.69       88.62     12.32 o 
   7   1   1      282.64      293.32     17.47 o 
   8   1   1      332.58      349.37     20.91 o 
   9   1   1       98.20       94.54     18.63 o 
  10   1   1        0.10       -8.84     17.59 o 
  11   1   1        0.61       11.35     19.91 o 
  12   1   1       10.04       10.01     22.56 o 
  13   1   1        0.20      -19.12     21.66 o 
  14   1   1       36.25       15.22     26.11 o 
  15   1   1       32.47       40.13     30.29 o 
  16   1   1        2.93       -5.62     31.03 o 
   0   2   1        6.92        5.56      8.83 o 
   1   2   1      809.40      799.31     18.04 o 
   2   2   1     1078.17     1045.05     32.86 o 
   3   2   1       69.19       47.18     10.69 o 
   4   2   1     1225.44     1200.75     24.44 o 
   5   2   1       76.83       98.23     12.30 o 
   6   2   1      714.19      703.37     28.86 o 
   7   2   1      561.01      588.64     22.86 o 
   8   2   1     1803.12     1959.51     45.10 o 
   9   2   1       88.96       94.22     18.21 o 
  10   2   1        3.46        3.41     18.41 o 
  11   2   1      133.38      139.18     26.13 o 
  12   2   1      157.74      163.39     26.76 o 
  13   2   1       52.76       35.94     22.94 o 
  14   2   1        5.46       -0.02     24.97 o 
  15   2   1        0.00      -17.97     26.00 o 
  16   2   1       56.15       57.11     35.21 o 
   1   3   1     1796.19     1791.86     63.96 o 
   2   3   1     1305.17     1320.13     26.61 o 
   3   3   1      464.54      461.81     18.16 o 
   4   3   1        6.00       -1.78     10.11 o 
   5   3   1     3442.39     3641.16     46.84 o 
   6   3   1      172.11      158.40     15.54 o 
   7   3   1     1835.56     1827.29     52.02 o 
   8   3   1       46.24       50.20     17.03 o 
   9   3   1     1165.45     1112.61     44.19 o 
  10   3   1      216.49      200.04     24.10 o 
  11   3   1       75.47       37.25     22.08 o 
  12   3   1       38.31       28.09     22.78 o 
  13   3   1      100.11       97.93     26.75 o 
  14   3   1        0.84       14.42     29.59 o 
  15   3   1       12.84        0.22     35.66 o 
  16   3   1        0.02       -4.72     39.82 o 
   0   4   1      940.11      840.83     37.31 o 
   1   4   1      491.44      562.83     18.90 o 
   2   4   1     4244.53     4564.75     57.38 o 
   3   4   1       88.73       61.28     12.38 o 
   4   4   1      208.99      152.47     12.08 o 
   5   4   1        8.38       -2.09     11.68 o 
   6   4   1     2160.43     2245.97     51.08 o 
   7   4   1        7.03        5.26     14.45 o 
   8   4   1     2857.94     2694.13     62.73 o 
   9   4   1        4.68        5.83     17.15 o 
  10   4   1        2.59       13.68     23.56 o 
  11   4   1      135.06      108.75     28.03 o 
  12   4   1     1202.65     1150.30     81.22 o 
  13   4   1        2.94       25.40     34.09 o 
  14   4   1       41.57       30.59     35.92 o 
  15   4   1        2.63      -22.68     35.25 o 
   1   5   1     4276.99     4501.01     64.53 o 
   2   5   1       81.12       65.03     13.14 o 
   3   5   1      552.42      508.95     22.66 o 
   4   5   1        2.07        7.29     12.25 o 
   5   5   1      472.37      441.90     22.08 o 
   6   5   1        9.82       22.29     16.02 o 
   7   5   1     1726.58     1712.86     52.42 o 
   8   5   1        0.69       10.16     21.51 o 
   9   5   1       87.13       88.15     26.22 o 
  10   5   1      160.93      165.87     32.96 o 
  11   5   1      657.96      641.48     52.79 o 
  12   5   1       14.06       14.58     31.68 o 
  13   5   1      874.42      855.95     63.23 o 
  14   5   1        3.27       15.82     33.94 o 
  15   5   1      131.94      158.36     43.32 o 
   0   6   1     3267.42     3418.85     76.97 o 
   1   6   1       36.18       32.00     11.51 o 
   2   6   1     1917.09     1922.27     45.69 o 
   3   6   1        1.38      -15.17     15.17 o 
   4   6   1      894.87      853.40     35.60 o 
   5   6   1       85.88       49.70     18.15 o 
   6   6   1      346.46      341.12     25.41 o 
   7   6   1       37.12       30.34     22.30 o 
   8   6   1      506.13      517.91     37.40 o 
   9   6   1      121.58      102.27     27.19 o 
  10   6   1      572.65      550.43     57.35 o 
  11   6   1       24.46        0.60     38.19 o 
  12   6   1      349.70      304.56     45.20 o 
  13   6   1        2.99        2.53     32.39 o 
  14   6   1      422.21      387.22     52.44 o 
   1   7   1     1354.64     1201.98     53.99 o 
   2   7   1        1.39       15.95     20.89 o 
   3   7   1     1817.42     1944.13     51.73 o 
   4   7   1       21.89        4.22     16.33 o 
   5   7   1      775.20      753.60     35.62 o 
   6   7   1        4.74       -7.25     21.22 o 
   7   7   1      504.21      533.99     36.82 o 
   8   7   1        0.30        2.86     22.39 o 
   9   7   1      887.50      930.20     54.91 o 
  10   7   1       14.45       13.48     31.16 o 
  11   7   1       99.46      125.33     39.50 o 
  12   7   1        6.40       20.37     34.14 o 
  13   7   1       76.63       63.81     38.83 o 
   0   8   1      991.49     1011.89     78.93 o 
   1   8   1       13.78       17.23     25.92 o 
   2   8   1     1226.51     1313.87     61.06 o 
   3   8   1        0.04       -5.91     25.52 o 
   4   8   1      915.26      900.01     46.25 o 
   5   8   1        9.32        2.91     22.28 o 
   6   8   1      564.04      539.89     37.66 o 
   7   8   1       31.65       33.05     23.32 o 
   8   8   1      319.13      314.90     34.26 o 
   9   8   1       61.45        2.02     28.45 o 
  10   8   1      366.46      386.41     49.96 o 
  11   8   1       15.93       11.61     35.36 o 
  12   8   1        2.40       -3.29     36.14 o 
   1   9   1      453.53      470.01     43.73 o 
   2   9   1        2.12       14.34     27.03 o 
   3   9   1      521.89      564.83     45.88 o 
   4   9   1        9.99       -2.36     25.89 o 
   5   9   1      294.95      282.78     48.35 o 
   6   9   1       13.29       14.11     28.93 o 
   7   9   1      305.25      231.95     39.74 o 
   8   9   1        0.67       14.91     32.49 o 
   9   9   1      268.44      300.41     59.04 o 
  10   9   1        8.45      -33.59     43.06 o 
   0  10   1      477.22      551.21    100.24 o 
   1  10   1        0.04        1.86     27.41 o 
   2  10   1        3.36      -16.05     29.74 o 
   3  10   1       28.56       63.20     30.55 o 
   4  10   1      159.24      137.72     42.58 o 
   5  10   1       17.45        7.29     29.91 o 
   6  10   1      395.87      423.47     49.31 o 
   7  10   1        4.28       10.22     31.82 o 
   8  10   1      123.70      158.23     40.06 o 
   1  11   1      125.77       96.94     42.85 o 
   2  11   1        1.27       21.57     29.56 o 
   3  11   1        4.36       12.31     35.04 o 
   4  11   1       18.22       51.48     39.40 o 
   5  11   1      131.41      153.94     37.18 o 
   0   0   2    46464.64    43146.59    714.83 o 
   1   0   2       11.07        6.64      5.97 o 
   2   0   2      415.70      431.55     15.74 o 
   3   0   2    35441.35    38321.03    263.64 o 
   4   0   2     6836.77     7281.81    124.63 o 
   5   0   2    16863.95    18315.33    164.84 o 
   6   0   2    15415.94    17182.99    147.62 o 
   7   0   2      864.99      929.11     40.59 o 
   8   0   2      890.77      728.64     39.89 o 
   9   0   2      779.36      841.53     44.81 o 
  10   0   2     1936.79     1960.27     67.87 o 
  11   0   2      322.95      290.39     36.73 o 
  12   0   2      195.37      182.28     40.38 o 
  13   0   2       58.45       12.35     31.85 o 
  14   0   2     1359.95     1497.89     85.43 o 
  15   0   2       56.66       80.25     43.43 o 
  16   0   2      248.12      310.54    114.11 o 
   1   1   2    34139.03    35800.34    338.32 o 
   2   1   2     1036.33     1001.83     17.90 o 
   3   1   2     2803.52     2851.67     71.69 o 
   4   1   2      326.77      358.84     13.44 o 
   5   1   2     2834.41     2947.23     49.37 o 
   6   1   2     2595.99     2812.18     56.63 o 
   7   1   2     3037.92     3050.48     44.62 o 
   8   1   2      110.84      154.85     17.42 o 
   9   1   2     1264.86     1210.98     36.09 o 
  10   1   2        7.68        2.90     16.68 o 
  11   1   2     1261.07     1312.30     46.35 o 
  12   1   2        2.80        7.99     21.27 o 
  13   1   2      926.64     1031.41     51.77 o 
  14   1   2        0.80      -21.87     24.51 o 
  15   1   2      610.88      633.47     48.99 o 
  16   1   2       15.39       14.87     31.65 o 
   0   2   2    16749.19    17647.24    473.47 o 
   1   2   2    34732.20    38354.96    551.10 o 
   2   2   2     8191.03     8393.20     88.21 o 
   3   2   2     2823.73     2834.52     89.74 o 
   4   2   2     1318.05     1191.07     26.96 o 
   5   2   2      428.28      412.47     17.15 o 
   6   2   2     3307.10     3314.59     80.77 o 
   7   2   2     1365.37     1430.33     34.06 o 
   8   2   2     2563.81     2693.89     63.07 o 
   9   2   2       50.58       52.73     17.29 o 
  10   2   2     2262.25     2273.56     51.87 o 
  11   2   2       16.41       -1.96     20.86 o 
  12   2   2      532.04      509.80     34.32 o 
  13   2   2       37.70       27.08     24.38 o 
  14   2   2      597.66      615.56     46.33 o 
  15   2   2        0.09      -12.80     26.47 o 
  16   2   2      331.56      362.61     42.70 o 
   1   3   2       67.58       48.39      8.18 o 
   2   3   2      153.64      145.43     13.41 o 
   3   3   2     2905.73     2687.24     36.75 o 
   4   3   2     1992.93     1888.75     81.90 o 
   5   3   2     5668.28     5361.78    130.40 o 
   6   3   2        9.68       19.77     12.73 o 
   7   3   2     5345.79     5510.41    103.66 o 
   8   3   2      613.19      585.94     33.95 o 
   9   3   2     3301.58     3413.61     60.55 o 
  10   3   2      338.07      327.29     25.94 o 
  11   3   2      286.23      266.49     27.62 o 
  12   3   2      253.14      242.18     29.59 o 
  13   3   2       91.56       58.94     24.72 o 
  14   3   2       22.27       38.75     29.69 o 
  15   3   2      413.28      415.24     59.27 o 
  16   3   2        5.05       34.33     42.99 o 
   0   4   2     2782.47     2956.05    104.82 o 
   1   4   2      295.49      318.71     15.43 o 
   2   4   2     1328.10     1362.80     29.72 o 
   3   4   2     2377.26     2731.43     42.21 o 
   4   4   2     1807.30     1782.97     55.53 o 
   5   4   2      874.81      883.46     44.74 o 
   6   4   2     1453.68     1316.87     39.07 o 
   7   4   2       61.53       48.23     15.21 o 
   8   4   2     2714.83     2666.09     74.02 o 
   9   4   2       41.10       64.37     19.20 o 
  10   4   2      464.46      469.78     35.88 o 
  11   4   2      159.48      146.75     29.70 o 
  12   4   2      186.22      210.96     38.89 o 
  13   4   2        3.42       -9.19     31.93 o 
  14   4   2      161.86      142.39     38.96 o 
  15   4   2        5.12      -26.63     34.06 o 
   1   5   2     2740.51     2715.58     67.40 o 
   2   5   2        7.56       -2.18     14.71 o 
   3   5   2      391.90      397.11     21.00 o 
   4   5   2       97.87       92.68     15.75 o 
   5   5   2      202.10      182.28     17.49 o 
   6   5   2      172.67      184.23     18.75 o 
   7   5   2     1354.97     1374.18     42.69 o 
   8   5   2      879.80      926.14     42.78 o 
   9   5   2      378.23      297.52     36.14 o 
  10   5   2       80.44       88.37     30.39 o 
  11   5   2       97.69       79.14     32.55 o 
  12   5   2       80.80       90.55     35.05 o 
  13   5   2      207.96      176.48     40.79 o 
  14   5   2       17.69       -4.94     34.17 o 
  15   5   2       37.56       71.73     40.49 o 
   0   6   2      380.45      375.00     24.27 o 
   1   6   2      656.63      603.43     22.04 o 
   2   6   2     1000.29      968.03     42.23 o 
   3   6   2        5.30        2.82     17.36 o 
   4   6   2       29.55       24.14     17.68 o 
   5   6   2      114.56      106.02     20.94 o 
   6   6   2      592.63      592.67     40.27 o 
   7   6   2       36.53       14.89     23.00 o 
   8   6   2      649.82      633.51     39.85 o 
   9   6   2       30.11       23.10     26.85 o 
  10   6   2      172.80      150.34     33.20 o 
  11   6   2       71.92       56.91     34.25 o 
  12   6   2      279.19      209.59     42.71 o 
  13   6   2       42.25       26.60     35.99 o 
  14   6   2       18.54       41.79     38.91 o 
   1   7   2      723.32      785.42     37.57 o 
   2   7   2       11.17        5.91     15.39 o 
   3   7   2       10.96        2.89     18.00 o 
   4   7   2       23.89       26.77     18.46 o 
   5   7   2       10.20      -11.95     22.76 o 
   6   7   2       68.71       49.55     26.67 o 
   7   7   2       46.04       42.22     23.53 o 
   8   7   2        5.93        1.16     22.63 o 
   9   7   2        0.96       -6.88     26.21 o 
  10   7   2      169.83      129.98     33.29 o 
  11   7   2        0.67      -16.24     31.68 o 
  12   7   2        1.06      -20.43     33.52 o 
  13   7   2      106.24       44.84     37.88 o 
   0   8   2       30.83       16.80     39.37 o 
   1   8   2        2.92        0.27     26.65 o 
   2   8   2      100.22       97.58     27.84 o 
   3   8   2       26.55       11.80     24.69 o 
   4   8   2       31.92       52.58     29.14 o 
   5   8   2       91.69      106.91     26.79 o 
   6   8   2       28.64       41.78     23.11 o 
   7   8   2        0.00       -1.15     22.10 o 
   8   8   2       52.00       53.65     26.97 o 
   9   8   2       58.15       57.91     31.52 o 
  10   8   2        4.82       13.48     31.74 o 
  11   8   2        4.95      -14.32     34.92 o 
  12   8   2       22.35       -6.46     36.92 o 
   1   9   2       50.56       62.37     28.98 o 
   2   9   2        1.44        1.76     23.29 o 
   3   9   2        5.93       23.22     27.76 o 
   4   9   2       23.11       10.06     25.66 o 
   5   9   2       38.75       22.62     27.43 o 
   6   9   2        3.82       -0.85     37.79 o 
   7   9   2        7.87       17.18     31.09 o 
   8   9   2        9.66        2.90     32.94 o 
   9   9   2        3.36      -32.28     40.44 o 
  10   9   2       29.02      -21.44     36.25 o 
   0  10   2       41.13       14.43     46.87 o 
   1  10   2      161.80      156.58     37.26 o 
   2  10   2       21.42       30.40     29.78 o 
   3  10   2        7.17       -8.86     27.62 o 
   4  10   2       22.52       45.43     32.03 o 
   5  10   2        8.74       14.72     40.57 o 
   6  10   2        4.43        5.88     32.34 o 
   7  10   2        6.62       -0.50     32.42 o 
   8  10   2        1.55      -39.14     39.14 o 
   1  11   2       11.01        9.10     30.00 o 
   2  11   2       12.33       -2.88     29.73 o 
   3  11   2       66.09       31.84     32.65 o 
   4  11   2       26.18       -1.67     40.62 o 
   5  11   2        9.07      -25.38     40.86 o 
   1   1   3        0.46       11.62     11.30 o 
   2   1   3     5576.23     5758.50     55.51 o 
   3   1   3     1806.70     1880.83     48.30 o 
   4   1   3     2540.26     2721.80     44.95 o 
   5   1   3     1937.01     2059.43     24.24 o 
   6   1   3       24.74       21.49     12.67 o 
   7   1   3      471.09      419.64     20.46 o 
   8   1   3       95.65       90.00     16.16 o 
   9   1   3      319.88      312.21     23.19 o 
  10   1   3       20.95        4.25     19.24 o 
  11   1   3        0.54        7.99     21.11 o 
  12   1   3        0.13       -1.25     22.45 o 
  13   1   3       11.93        2.41     22.59 o 
  14   1   3       82.44       76.43     26.68 o 
  15   1   3        2.62       -3.89     26.58 o 
  16   1   3       25.29        4.03     30.09 o 
   0   2   3    12616.05    13429.29    271.11 o 
   1   2   3      508.67      476.62     14.95 o 
   2   2   3    15074.14    16490.37    263.92 o 
   3   2   3     1370.64     1390.96     25.99 o 
   4   2   3      890.60      902.20     31.48 o 
   5   2   3      402.42      403.65     19.15 o 
   6   2   3        1.36       -5.05     11.64 o 
   7   2   3       28.03       13.80     12.43 o 
   8   2   3     1406.86     1466.34     34.66 o 
   9   2   3       74.75       78.90     19.15 o 
  10   2   3      408.49      359.10     27.01 o 
  11   2   3      518.09      484.69     31.33 o 
  12   2   3        4.82       -6.03     18.47 o 
  13   2   3       60.49       74.90     26.38 o 
  14   2   3       27.43       36.29     27.08 o 
  15   2   3       12.55       13.82     27.86 o 
  16   2   3       28.67       -9.90     28.99 o 
   1   3   3      531.60      494.89     14.67 o 
   2   3   3      804.86      783.71     19.10 o 
   3   3   3     1385.67     1400.68     39.42 o 
   4   3   3      118.47      106.68     10.54 o 
   5   3   3      488.86      426.69     20.84 o 
   6   3   3       66.73       72.81     14.60 o 
   7   3   3      348.45      346.85     21.24 o 
   8   3   3       33.91       31.63     15.60 o 
   9   3   3      974.28      931.95     35.42 o 
  10   3   3      250.32      258.35     24.75 o 
  11   3   3      116.78      124.74     23.34 o 
  12   3   3      102.69       74.39     22.87 o 
  13   3   3      311.97      307.79     42.13 o 
  14   3   3        2.81       11.37     32.98 o 
  15   3   3      129.37      134.83     39.31 o 
  16   3   3        0.47      -23.66     41.52 o 
   0   4   3       17.72        3.77     13.75 o 
   1   4   3       15.91       -8.64      8.83 o 
   2   4   3     4756.48     4913.67     84.08 o 
   3   4   3      365.28      316.39     14.90 o 
   4   4   3       54.47       22.89     10.97 o 
   5   4   3       24.02       17.47      9.59 o 
   6   4   3     1213.62     1052.38     60.28 o 
   7   4   3       24.47       15.24     14.10 o 
   8   4   3      712.44      688.99     28.63 o 
   9   4   3       18.90       19.34     22.90 o 
  10   4   3      183.39      189.66     29.15 o 
  11   4   3        7.74       22.34     24.99 o 
  12   4   3      779.29      736.07     48.44 o 
  13   4   3        0.04      -13.13     29.52 o 
  14   4   3      263.12      242.16     44.80 o 
  15   4   3       16.97       -7.49     41.13 o 
   1   5   3     2041.36     2087.33     31.99 o 
   2   5   3      172.05      191.83     15.61 o 
   3   5   3     2297.88     2357.80     58.64 o 
   4   5   3       37.28       31.46     14.77 o 
   5   5   3      845.16      767.38     28.72 o 
   6   5   3       51.67       77.39     19.71 o 
   7   5   3     1221.23     1204.13     41.17 o 
   8   5   3        0.17        4.77     20.06 o 
   9   5   3      892.13      899.03     50.79 o 
  10   5   3      483.97      475.21     43.23 o 
  11   5   3      217.53      176.23     35.38 o 
  12   5   3        5.08       39.24     34.34 o 
  13   5   3      244.69      260.15     44.72 o 
  14   5   3       27.72      -10.02     34.32 o 
   0   6   3     3340.04     3292.30     83.24 o 
   1   6   3      137.21      111.15     15.60 o 
   2   6   3     1751.45     1737.61     80.69 o 
   3   6   3        0.02      -14.29     14.29 o 
   4   6   3     1349.77     1413.63     44.91 o 
   5   6   3       98.64       86.98     25.25 o 
   6   6   3     1465.83     1487.12     58.17 o 
   7   6   3        1.42       -4.38     24.10 o 
   8   6   3      923.08      845.77     44.22 o 
   9   6   3      210.04      135.71     31.72 o 
  10   6   3      129.76      129.32     33.28 o 
  11   6   3        1.58        2.22     30.28 o 
  12   6   3      206.21      280.10     45.34 o 
  13   6   3        6.10       -8.40     34.33 o 
  14   6   3       82.55       95.52     41.62 o 
   1   7   3     2103.97     2176.60     75.81 o 
   2   7   3        4.36        4.96     15.40 o 
   3   7   3     1054.40     1060.98     41.55 o 
   4   7   3        6.73      -17.02     23.04 o 
   5   7   3      727.51      751.49     45.32 o 
   6   7   3      176.14      145.49     29.65 o 
   7   7   3      249.45      265.83     34.37 o 
   8   7   3        4.49        4.38     26.18 o 
   9   7   3      235.51      255.72     36.84 o 
  10   7   3        2.29       14.03     30.00 o 
  11   7   3      284.62      273.63     46.39 o 
  12   7   3        0.14       -5.34     35.90 o 
  13   7   3      168.43      150.09     45.12 o 
   0   8   3      814.64      916.98     82.14 o 
   1   8   3      101.04      114.72     29.61 o 
   2   8   3      250.04      263.76     33.03 o 
   3   8   3       52.10       36.55     29.58 o 
   4   8   3      782.98      732.73     49.37 o 
   5   8   3       36.69       28.92     26.02 o 
   6   8   3      223.94      219.65     38.89 o 
   7   8   3       27.37       32.89     32.93 o 
   8   8   3      481.74      529.41     45.77 o 
   9   8   3       28.78       56.09     32.08 o 
  10   8   3      355.26      361.32     44.87 o 
  11   8   3       12.80        7.47     37.05 o 
   1   9   3      257.37      225.78     32.33 o 
   2   9   3       28.26       13.04     28.36 o 
   3   9   3       71.32       44.22     30.89 o 
   4   9   3        3.18        7.14     29.89 o 
   5   9   3      589.92      589.48     48.20 o 
   6   9   3        1.45        5.70     28.77 o 
   7   9   3      542.13      534.79     84.04 o 
   8   9   3        1.51       12.50     42.13 o 
   9   9   3      177.44      151.66     43.23 o 
  10   9   3        0.11       -7.73     38.77 o 
   0  10   3      810.93      879.02     67.51 o 
   1  10   3        9.70       -0.47     30.28 o 
   2  10   3       71.21       86.65     35.42 o 
   3  10   3       36.47       45.18     32.59 o 
   4  10   3      233.37      283.25     43.14 o 
   5  10   3       40.52       28.85     29.17 o 
   6  10   3      232.52      203.45     59.17 o 
   7  10   3        1.05        6.24     30.14 o 
   8  10   3       55.31       89.35     50.46 o 
   1  11   3      213.14      279.79     43.91 o 
   2  11   3        3.98       32.87     32.89 o 
   3  11   3       59.04       47.30     33.85 o 
   4  11   3       12.90        9.78     40.07 o 
   0   0   4    11338.74    12376.14    300.31 o 
   1   0   4      341.83      332.85     21.10 o 
   2   0   4     2345.45     2185.54     46.99 o 
   3   0   4     2253.59     2255.80     40.88 o 
   4   0   4     5149.94     5020.60    111.53 o 
   5   0   4     2154.61     2250.53     49.37 o 
   6   0   4     3808.69     3853.19     69.63 o 
   7   0   4      161.83      154.80     24.48 o 
   8   0   4     6636.80     6704.44    105.15 o 
   9   0   4      304.53      320.17     33.73 o 
  10   0   4     4153.91     3954.12    186.95 o 
  11   0   4      423.08      408.28     48.91 o 
  12   0   4      481.90      505.41     53.43 o 
  13   0   4       30.39       -1.53     33.17 o 
  14   0   4      799.90      794.78     66.98 o 
  15   0   4        6.25      -16.99     35.45 o 
  16   0   4      179.73      192.05     56.19 o 
   1   1   4     6916.16     6960.40    137.97 o 
   2   1   4     1890.90     1780.17     45.68 o 
   3   1   4      729.45      664.58     17.65 o 
   4   1   4     1893.92     1923.37     38.66 o 
   5   1   4     9055.67     9234.44     96.37 o 
   6   1   4     1235.12     1251.20     24.34 o 
   7   1   4     1906.90     1856.03     35.42 o 
   8   1   4       86.71      103.96     16.77 o 
   9   1   4     2101.85     2061.92     50.85 o 
  10   1   4      625.33      591.09     33.20 o 
  11   1   4     2017.94     1991.80     55.74 o 
  12   1   4       24.98       14.45     22.91 o 
  13   1   4      486.75      492.47     38.80 o 
  14   1   4       80.23       84.13     27.62 o 
  15   1   4      339.88      322.13     36.43 o 
  16   1   4        3.92       20.95     29.14 o 
   0   2   4    11516.36    11107.65    141.84 o 
   1   2   4     3816.84     3801.23     44.22 o 
   2   2   4    16870.19    17022.41    202.12 o 
   3   2   4      903.75      987.62     24.95 o 
   4   2   4     8980.91     9569.54    118.87 o 
   5   2   4      683.62      661.79     22.11 o 
   6   2   4     1019.82      907.10     35.26 o 
   7   2   4      499.19      512.64     19.56 o 
   8   2   4      786.11      732.81     29.67 o 
   9   2   4       81.41       69.72     19.40 o 
  10   2   4     1084.70     1069.63     39.30 o 
  11   2   4      152.78      153.02     24.09 o 
  12   2   4      147.47      139.52     25.15 o 
  13   2   4      291.99      242.25     31.77 o 
  14   2   4      607.87      584.08     43.17 o 
  15   2   4       12.04        8.71     28.30 o 
  16   2   4      169.11      217.08     44.80 o 
   1   3   4     7698.21     7809.70     80.33 o 
   2   3   4    14288.41    15281.77    205.45 o 
   3   3   4     6456.66     6693.28     69.06 o 
   4   3   4     2159.66     2272.69     35.43 o 
   5   3   4     3258.48     3408.47     55.71 o 
   6   3   4       48.98       59.90     14.64 o 
   7   3   4      998.12      872.41     39.13 o 
   8   3   4       42.86       15.93     17.38 o 
   9   3   4      882.55      874.00     39.12 o 
  10   3   4      254.73      238.87     24.39 o 
  11   3   4      469.35      501.41     31.08 o 
  12   3   4      221.29      200.39     26.08 o 
  13   3   4       86.46       70.25     27.51 o 
  14   3   4        5.11        2.15     39.61 o 
  15   3   4      170.47      156.67     40.55 o 
   0   4   4      818.99      797.03     33.92 o 
   1   4   4      205.54      208.53     14.38 o 
   2   4   4     1781.75     1646.18     27.97 o 
   3   4   4     1354.09     1623.94     33.90 o 
   4   4   4     1056.95     1071.32     26.86 o 
   5   4   4       34.04       46.41     12.79 o 
   6   4   4      855.57      793.94     26.77 o 
   7   4   4       26.34       16.02     14.50 o 
   8   4   4     1569.93     1695.18     54.69 o 
   9   4   4      269.41      242.34     30.36 o 
  10   4   4      260.23      215.07     30.65 o 
  11   4   4      406.17      398.27     36.09 o 
  12   4   4      546.35      537.97     44.72 o 
  13   4   4        1.69       -8.51     31.31 o 
  14   4   4      145.21      194.04     50.23 o 
  15   4   4        1.68      -17.07     42.73 o 
   1   5   4      696.79      724.91     22.01 o 
   2   5   4       66.81       79.82     11.88 o 
   3   5   4        5.03       -6.51     12.38 o 
   4   5   4      184.39      160.56     19.21 o 
   5   5   4      887.06      842.19     42.15 o 
   6   5   4        6.95       17.52     20.61 o 
   7   5   4      740.72      759.02     38.80 o 
   8   5   4        3.52       22.14     22.93 o 
   9   5   4       60.25       31.34     29.04 o 
  10   5   4       84.26       67.10     30.09 o 
  11   5   4      564.49      586.93     48.66 o 
  12   5   4       43.85       14.37     31.96 o 
  13   5   4      211.89      194.57     42.58 o 
  14   5   4       27.19       14.11     34.57 o 
   0   6   4      172.92      163.48     26.13 o 
   1   6   4       14.75       -2.45     13.46 o 
   2   6   4      363.02      384.22     21.19 o 
   3   6   4       30.57       39.04     14.85 o 
   4   6   4      300.08      336.46     26.92 o 
   5   6   4       37.05       23.68     23.78 o 
   6   6   4       99.25       86.29     28.62 o 
   7   6   4      487.07      488.53     41.85 o 
   8   6   4      454.40      440.18     41.93 o 
   9   6   4      101.85       57.71     28.09 o 
  10   6   4        2.15      -15.57     27.68 o 
  11   6   4        8.04        0.79     30.92 o 
  12   6   4      208.59      179.03     46.57 o 
  13   6   4        9.05      -10.40     36.87 o 
   1   7   4      387.75      371.74     27.33 o 
   2   7   4      121.18      121.16     23.42 o 
   3   7   4        0.42       25.20     21.04 o 
   4   7   4       59.24       62.32     21.09 o 
   5   7   4      103.21      124.01     30.02 o 
   6   7   4      223.46      214.05     33.51 o 
   7   7   4      333.21      343.04     38.42 o 
   8   7   4       18.26        5.88     26.72 o 
   9   7   4       27.44        4.87     29.00 o 
  10   7   4      151.41      142.81     41.20 o 
  11   7   4      103.74       92.35     36.81 o 
  12   7   4        0.66      -22.81     33.53 o 
   0   8   4       75.08       76.65     38.56 o 
   1   8   4       24.68       14.58     23.94 o 
   2   8   4       54.64       37.48     30.70 o 
   3   8   4        2.84       14.14     28.84 o 
   4   8   4       37.48       30.75     19.21 o 
   5   8   4      122.72      102.04     25.57 o 
   6   8   4        0.02       -1.82     31.45 o 
   7   8   4        2.17        5.74     29.28 o 
   8   8   4       66.05       89.31     33.12 o 
   9   8   4      248.15      228.68     40.85 o 
  10   8   4        0.30      -14.86     31.28 o 
  11   8   4       17.47      -27.18     31.54 o 
   1   9   4       34.56       19.32     26.27 o 
   2   9   4      211.07      154.43     32.72 o 
   3   9   4        1.76      -15.11     28.54 o 
   4   9   4        2.43        2.53     27.10 o 
   5   9   4        2.70       -0.40     28.87 o 
   6   9   4        0.14       -1.66     27.69 o 
   7   9   4        9.08       14.42     40.93 o 
   8   9   4        6.95        6.61     37.08 o 
   9   9   4        0.01      -10.50     37.91 o 
  10   9   4        0.00      -30.20     38.59 o 
   0  10   4       32.97       45.05     44.87 o 
   1  10   4       14.15       -6.18     26.48 o 
   2  10   4        1.22       39.35     29.08 o 
   3  10   4       24.98       25.89     27.00 o 
   4  10   4       11.34       15.58     31.22 o 
   5  10   4        4.81       18.44     32.60 o 
   6  10   4       59.93       78.16     47.13 o 
   7  10   4        0.23       -0.22     41.44 o 
   1  11   4       18.11       25.34     30.83 o 
   2  11   4        0.07       16.48     27.64 o 
   3  11   4        7.21       14.53     28.86 o 
   4  11   4        3.52       43.38     28.82 o 
   1   1   5      288.60      268.33     15.95 o 
   2   1   5      188.94      154.25     14.84 o 
   3   1   5       37.00       21.97     11.69 o 
   4   1   5        7.04        1.58      8.68 o 
   5   1   5       20.50        7.76      9.65 o 
   6   1   5       42.15       38.18     11.70 o 
   7   1   5       12.89        1.65     13.72 o 
   8   1   5      470.42      395.64     25.09 o 
   9   1   5      544.19      543.64     30.98 o 
  10   1   5       64.53       64.45     21.80 o 
  11   1   5      107.76       91.31     26.46 o 
  12   1   5      245.84      212.59     30.37 o 
  13   1   5       21.00       -6.62     23.12 o 
  14   1   5        0.40        2.42     24.87 o 
  15   1   5        8.47       -3.98     25.29 o 
  16   1   5       25.92       10.12     30.74 o 
   0   2   5      366.10      334.12     24.38 o 
   1   2   5      648.97      663.71     20.90 o 
   2   2   5     1020.13      975.77     24.79 o 
   3   2   5     3093.84     3283.46     42.62 o 
   4   2   5     1665.37     1619.97     30.02 o 
   5   2   5      518.76      523.36     20.57 o 
   6   2   5        5.07       12.92     13.30 o 
   7   2   5        1.24       -0.37     13.91 o 
   8   2   5      971.67      958.15     34.86 o 
   9   2   5       33.90       52.62     19.68 o 
  10   2   5       92.15       86.35     22.03 o 
  11   2   5      525.24      509.49     33.59 o 
  12   2   5      166.10      127.52     27.56 o 
  13   2   5       24.56       16.87     24.52 o 
  14   2   5      103.67       98.29     28.96 o 
  15   2   5       25.56        7.47     28.45 o 
   1   3   5      690.90      635.22     21.70 o 
   2   3   5       40.55       37.63     12.00 o 
   3   3   5     3562.38     3269.99     55.27 o 
   4   3   5      741.58      765.56     24.43 o 
   5   3   5        5.44        4.70     12.00 o 
   6   3   5       16.41       -0.34     12.88 o 
   7   3   5      583.33      588.36     26.44 o 
   8   3   5       35.95       31.42     17.52 o 
   9   3   5      105.03      107.49     21.00 o 
  10   3   5      141.45      152.20     23.46 o 
  11   3   5      260.27      261.80     25.90 o 
  12   3   5        0.80       15.14     22.59 o 
  13   3   5      315.54      332.24     40.34 o 
  14   3   5        1.11       10.33     28.73 o 
  15   3   5       79.19       85.60     38.91 o 
   0   4   5     2591.19     2745.94     59.25 o 
   1   4   5     3100.69     3269.95     56.39 o 
   2   4   5     1535.43     1596.29     31.00 o 
   3   4   5      261.74      287.62     16.51 o 
   4   4   5     1396.11     1331.30     27.85 o 
   5   4   5      164.43      165.13     17.86 o 
   6   4   5      329.82      297.41     19.58 o 
   7   4   5       60.52       61.62     15.93 o 
   8   4   5      699.12      702.54     39.74 o 
   9   4   5      338.61      329.94     33.65 o 
  10   4   5      261.16      265.55     31.69 o 
  11   4   5      106.31       99.84     28.56 o 
  12   4   5      207.82      186.20     31.38 o 
  13   4   5       22.68       -0.03     33.04 o 
  14   4   5      100.90       36.20     43.28 o 
  15   4   5       22.15       55.69     45.45 o 
   1   5   5     1093.71     1047.71     27.23 o 
   2   5   5        4.35        3.67     12.29 o 
   3   5   5     2156.93     2142.68     43.69 o 
   4   5   5        7.78        3.93     15.16 o 
   5   5   5     1689.98     1858.21     77.45 o 
   6   5   5       23.96       17.97     21.68 o 
   7   5   5     1008.32     1071.68     46.81 o 
   8   5   5       93.42       98.27     25.91 o 
   9   5   5      484.53      479.09     38.36 o 
  10   5   5       51.41       39.50     29.22 o 
  11   5   5      109.22       93.02     32.51 o 
  12   5   5       12.85        9.54     30.51 o 
  13   5   5      100.31       92.80     38.09 o 
  14   5   5       20.53       -5.81     41.66 o 
   0   6   5     1082.95     1175.28     52.14 o 
   1   6   5      119.66      130.02     17.57 o 
   2   6   5     1614.05     1695.62     41.40 o 
   3   6   5        1.06       -1.53     15.08 o 
   4   6   5     1031.26     1013.99     34.93 o 
   5   6   5       90.03       69.14     18.82 o 
   6   6   5     1100.15     1117.46     55.58 o 
   7   6   5      243.06      214.16     34.94 o 
   8   6   5      460.83      445.06     41.80 o 
   9   6   5       17.91       19.00     29.26 o 
  10   6   5      170.32      191.59     37.09 o 
  11   6   5        6.26        3.08     30.95 o 
  12   6   5      268.60      273.49     46.07 o 
  13   6   5        3.00      -25.60     33.97 o 
   1   7   5      592.06      629.73     31.49 o 
   2   7   5        4.99      -14.21     23.27 o 
   3   7   5      619.67      629.57     37.21 o 
   4   7   5      343.51      326.54     30.38 o 
   5   7   5      631.26      658.15     38.91 o 
   6   7   5      240.00      204.94     31.35 o 
   7   7   5      567.49      580.56     46.35 o 
   8   7   5      134.39      125.11     32.59 o 
   9   7   5      360.69      387.64     43.37 o 
  10   7   5        7.94      -36.02     36.02 o 
  11   7   5      357.21      411.49     46.70 o 
  12   7   5        6.29       -1.47     37.58 o 
   0   8   5      374.52      388.81     53.96 o 
   1   8   5      739.02      694.20     42.14 o 
   2   8   5      208.65      201.77     33.98 o 
   3   8   5       10.85        0.54     21.38 o 
   4   8   5      457.34      458.73     33.25 o 
   5   8   5       10.74        9.05     20.88 o 
   6   8   5      489.45      453.38     38.98 o 
   7   8   5       77.19       67.58     32.01 o 
   8   8   5      208.98      287.14     49.84 o 
   9   8   5        3.38      -30.50     30.50 o 
  10   8   5      411.01      416.74     49.82 o 
  11   8   5        7.61      -23.08     32.51 o 
   1   9   5      463.20      542.49     45.19 o 
   2   9   5      168.18      164.06     34.09 o 
   3   9   5      186.62      213.24     34.56 o 
   4   9   5       51.71       89.64     29.07 o 
   5   9   5      398.17      349.67     38.19 o 
   6   9   5       11.31       38.98     34.40 o 
   7   9   5       68.98       85.28     46.67 o 
   8   9   5        0.61       22.14     34.85 o 
   9   9   5      123.29       66.21     43.61 o 
   0  10   5      295.16      293.32     67.05 o 
   1  10   5       33.66       15.58     32.49 o 
   2  10   5      279.29      299.37     40.00 o 
   3  10   5        1.23       11.59     28.43 o 
   4  10   5      170.06      150.37     34.04 o 
   5  10   5        0.39        2.85     26.39 o 
   6  10   5      139.33      116.65     35.26 o 
   7  10   5        0.70       56.51     37.27 o 
   1  11   5      137.48      188.16     43.12 o 
   2  11   5        1.18       16.24     34.92 o 
   0   0   6     6246.99     5551.80    152.67 o 
   1   0   6       35.71       43.95     20.80 o 
   2   0   6     3527.87     3263.48    159.34 o 
   3   0   6      230.13      251.44     28.65 o 
   4   0   6     3862.29     3881.40    100.60 o 
   5   0   6      697.96      707.65     31.20 o 
   6   0   6     1687.17     1707.04     64.35 o 
   7   0   6      136.44      127.27     23.23 o 
   8   0   6     2258.95     2274.33     75.45 o 
   9   0   6       79.63       80.00     33.91 o 
  10   0   6     1494.06     1420.75     76.03 o 
  11   0   6      554.46      482.03     53.17 o 
  12   0   6     2129.79     1989.97     93.28 o 
  13   0   6      352.24      291.79     61.95 o 
  14   0   6       70.42       98.23     40.58 o 
  15   0   6        7.88       -4.47     39.71 o 
   1   1   6      261.75      223.50     16.47 o 
   2   1   6       43.52       43.59     12.55 o 
   3   1   6     3785.22     3674.37     70.09 o 
   4   1   6       76.26       62.92     12.45 o 
   5   1   6     8462.51     8686.94    145.58 o 
   6   1   6        0.35       -8.88     10.68 o 
   7   1   6     2592.35     2424.71     90.62 o 
   8   1   6       47.30       54.84     19.14 o 
   9   1   6     2110.91     2022.34     52.67 o 
  10   1   6       92.84       82.46     25.57 o 
  11   1   6     1228.33     1245.19     52.44 o 
  12   1   6       43.39       26.52     24.10 o 
  13   1   6      217.29      194.67     31.75 o 
  14   1   6       82.01       62.74     27.00 o 
  15   1   6      131.03      126.39     31.19 o 
   0   2   6     2762.38     2796.01     59.50 o 
   1   2   6      183.52      210.69     16.10 o 
   2   2   6     1054.33      962.57     26.75 o 
   3   2   6      128.57       88.48     15.43 o 
   4   2   6     8662.83     8941.30    164.46 o 
   5   2   6      336.63      355.57     18.16 o 
   6   2   6     1999.78     1981.63     37.68 o 
   7   2   6      616.75      590.13     26.52 o 
   8   2   6      987.41      955.54     35.37 o 
   9   2   6        3.50       -5.45     17.73 o 
  10   2   6     1177.88     1195.84     42.72 o 
  11   2   6       51.85       49.90     24.67 o 
  12   2   6      270.02      223.61     31.04 o 
  13   2   6       78.05       81.99     26.02 o 
  14   2   6      178.42      197.18     33.12 o 
  15   2   6       46.74       36.79     31.32 o 
   1   3   6     8495.77     8544.79     82.09 o 
   2   3   6     1736.33     1939.42     36.94 o 
   3   3   6     4517.32     4168.69     85.19 o 
   4   3   6     2643.89     2645.92     46.12 o 
   5   3   6      580.72      533.62     23.70 o 
   6   3   6       79.62       85.04     15.90 o 
   7   3   6       24.90       22.50     15.84 o 
   8   3   6      323.46      304.62     24.43 o 
   9   3   6       68.53       64.10     21.56 o 
  10   3   6      231.18      207.88     25.24 o 
  11   3   6      918.14      847.87     38.38 o 
  12   3   6       21.86       44.16     27.78 o 
  13   3   6      539.81      558.61     47.78 o 
  14   3   6        5.60        7.34     29.11 o 
  15   3   6      101.95      137.45     41.34 o 
   0   4   6      119.67       80.97     22.12 o 
   1   4   6        0.00       -3.75     12.95 o 
   2   4   6     5407.82     5263.62     60.85 o 
   3   4   6     1450.44     1423.50     30.61 o 
   4   4   6     1803.28     1687.06     37.15 o 
   5   4   6       68.53       41.90     15.59 o 
   6   4   6      251.39      240.32     21.83 o 
   7   4   6        8.15       10.37     15.13 o 
   8   4   6       60.75       46.11     24.80 o 
   9   4   6      107.34       88.12     26.54 o 
  10   4   6      357.39      392.47     36.42 o 
  11   4   6      181.41      145.45     30.56 o 
  12   4   6      312.72      295.50     35.44 o 
  13   4   6       12.92        5.17     32.38 o 
  14   4   6      144.40      165.47     53.08 o 
   1   5   6      184.27      177.46     17.77 o 
   2   5   6     1008.44      940.51     28.66 o 
   3   5   6     1332.49     1378.36     39.28 o 
   4   5   6        0.28       -0.24     17.25 o 
   5   5   6      708.06      784.44     34.11 o 
   6   5   6        0.29       -3.43     19.43 o 
   7   5   6      152.06      164.65     26.08 o 
   8   5   6       36.55       36.03     24.81 o 
   9   5   6      237.60      224.42     31.23 o 
  10   5   6        3.02      -21.32     27.66 o 
  11   5   6      245.15      250.67     38.29 o 
  12   5   6        1.92       -5.30     31.76 o 
  13   5   6      128.21      132.30     39.19 o 
  14   5   6        1.02      -16.24     43.10 o 
   0   6   6        6.30      -20.59     27.22 o 
   1   6   6      223.95      211.25     21.65 o 
   2   6   6      197.78      194.12     21.51 o 
   3   6   6       11.31       20.77     19.39 o 
   4   6   6      167.57      138.10     21.35 o 
   5   6   6       76.67       82.37     20.42 o 
   6   6   6      144.27      162.11     26.15 o 
   7   6   6       60.96       33.23     26.55 o 
   8   6   6       53.24       56.92     28.58 o 
   9   6   6      223.75      176.38     35.84 o 
  10   6   6      470.86      476.91     47.50 o 
  11   6   6        1.28       -2.81     31.23 o 
  12   6   6       58.76       48.22     34.87 o 
  13   6   6        0.29       25.97     38.35 o 
   1   7   6      188.02      137.70     22.62 o 
   2   7   6       18.49        7.42     23.63 o 
   3   7   6      332.96      359.23     38.41 o 
   4   7   6        8.66        2.36     21.76 o 
   5   7   6       40.34       52.05     20.96 o 
   6   7   6       41.36       38.50     21.17 o 
   7   7   6      232.58      227.92     28.19 o 
   8   7   6        1.81        1.85     28.97 o 
   9   7   6       43.71       23.38     33.37 o 
  10   7   6        4.04        0.68     31.81 o 
  11   7   6       28.50       17.71     33.56 o 
  12   7   6        1.72       13.63     34.96 o 
   0   8   6       92.55       43.15     36.50 o 
   1   8   6        2.84      -10.08     25.75 o 
   2   8   6       12.98        4.93     27.50 o 
   3   8   6       81.06       67.80     27.25 o 
   4   8   6       46.99       32.54     26.69 o 
   5   8   6       21.20       -6.03     21.03 o 
   6   8   6       25.94       23.29     23.01 o 
   7   8   6       20.03        3.45     24.42 o 
   8   8   6        1.71        5.99     26.97 o 
   9   8   6       52.96       70.48     36.53 o 
  10   8   6        0.39      -34.57     34.57 o 
   1   9   6       11.29        4.39     27.81 o 
   2   9   6       48.19       34.09     30.04 o 
   3   9   6        0.10      -15.77     26.95 o 
   4   9   6       22.98       37.26     28.80 o 
   5   9   6        0.01       41.83     35.13 o 
   6   9   6        0.47       -7.01     33.45 o 
   7   9   6       54.14       44.58     30.86 o 
   8   9   6       28.53       -0.53     26.75 o 
   9   9   6        3.62       -2.98     30.31 o 
   0  10   6        7.83       55.24     50.45 o 
   1  10   6        2.40      -14.07     32.95 o 
   2  10   6        9.20       -8.66     34.39 o 
   3  10   6        0.18        3.15     29.75 o 
   4  10   6        3.49       -0.91     28.29 o 
   5  10   6        0.14       17.25     27.54 o 
   6  10   6       54.12       63.25     28.95 o 
   1   1   7        0.67       -1.55     12.79 o 
   2   1   7      188.93      206.69     19.07 o 
   3   1   7        0.28      -11.15     13.67 o 
   4   1   7       57.85       54.83     15.07 o 
   5   1   7        0.79        0.31     10.67 o 
   6   1   7        4.61        4.48     11.14 o 
   7   1   7       21.03       20.72     14.75 o 
   8   1   7       61.99       44.07     18.59 o 
   9   1   7        4.49        3.46     22.10 o 
  10   1   7       58.84       37.96     22.47 o 
  11   1   7       64.69       52.72     24.96 o 
  12   1   7       95.75       83.33     26.03 o 
  13   1   7      241.28      207.78     31.66 o 
  14   1   7        6.16        8.52     25.84 o 
  15   1   7      125.40      121.41     32.16 o 
   0   2   7     5466.15     5566.61    151.83 o 
   1   2   7       26.33        3.20     13.51 o 
   2   2   7        1.34        6.40     14.26 o 
   3   2   7      343.51      390.38     24.33 o 
   4   2   7       24.33       20.21     14.19 o 
   5   2   7       60.14       34.10     14.08 o 
   6   2   7       69.43       42.82     14.11 o 
   7   2   7       69.03       49.26     16.24 o 
   8   2   7        7.99        8.38     16.49 o 
   9   2   7      192.79      168.77     22.64 o 
  10   2   7       79.97       68.12     25.07 o 
  11   2   7      260.78      221.68     29.79 o 
  12   2   7      688.61      640.03     43.70 o 
  13   2   7       22.30       19.64     24.60 o 
  14   2   7      143.96      176.15     31.31 o 
  15   2   7        1.76        1.27     31.38 o 
   1   3   7     1268.06     1341.26     37.26 o 
   2   3   7       55.96       51.05     15.11 o 
   3   3   7     2376.83     2390.62     58.26 o 
   4   3   7       26.56       44.35     14.92 o 
   5   3   7       20.34       28.54     15.32 o 
   6   3   7        1.13      -15.54     15.54 o 
   7   3   7     1529.20     1618.25     43.92 o 
   8   3   7        0.48       -1.61     17.27 o 
   9   3   7        2.01        5.34     18.23 o 
  10   3   7       72.08       70.63     21.81 o 
  11   3   7      308.68      292.77     38.36 o 
  12   3   7        1.49        0.96     28.75 o 
  13   3   7       74.60       56.50     35.05 o 
  14   3   7        0.53      -17.22     32.33 o 
   0   4   7     2150.11     2309.01     62.93 o 
   1   4   7      577.30      586.99     25.65 o 
   2   4   7      495.44      483.55     23.65 o 
   3   4   7       23.29       10.62     14.46 o 
   4   4   7     3257.44     3394.97     54.77 o 
   5   4   7      212.35      187.96     20.65 o 
   6   4   7      934.97      967.97     34.18 o 
   7   4   7      340.60      338.52     30.18 o 
   8   4   7      306.85      300.42     33.94 o 
   9   4   7      133.87      122.62     27.15 o 
  10   4   7      131.33      140.67     30.18 o 
  11   4   7       31.13       22.84     24.66 o 
  12   4   7        6.04       33.17     31.22 o 
  13   4   7        6.80        9.97     32.38 o 
  14   4   7       40.52       29.24     43.84 o 
   1   5   7     1308.24     1333.36     36.80 o 
   2   5   7      195.04      164.62     18.46 o 
   3   5   7      798.32      854.91     38.00 o 
   4   5   7       38.62       21.94     18.60 o 
   5   5   7      807.75      806.09     35.91 o 
   6   5   7       78.17       74.61     21.63 o 
   7   5   7      397.65      421.49     30.37 o 
   8   5   7       67.41       49.97     25.62 o 
   9   5   7      113.80      124.34     28.24 o 
  10   5   7        9.44       -2.61     27.14 o 
  11   5   7      268.31      317.29     42.95 o 
  12   5   7        0.75      -15.02     30.32 o 
  13   5   7      142.12      150.84     51.46 o 
   0   6   7       38.62       22.74     29.96 o 
   1   6   7       61.02       50.66     21.19 o 
   2   6   7      484.83      508.68     30.99 o 
   3   6   7       62.27       71.19     22.49 o 
   4   6   7      589.26      700.13     37.69 o 
   5   6   7       95.42       79.19     21.41 o 
   6   6   7      526.46      568.49     33.72 o 
   7   6   7       18.70        2.46     22.05 o 
   8   6   7      525.64      530.08     41.51 o 
   9   6   7       10.25      -25.37     29.66 o 
  10   6   7      482.40      505.68     49.55 o 
  11   6   7        2.62      -18.14     31.63 o 
  12   6   7      212.26      157.50     38.68 o 
   1   7   7       25.08       20.11     20.83 o 
   2   7   7      103.45       58.12     25.34 o 
   3   7   7      580.13      629.99     45.55 o 
   4   7   7        2.41      -16.19     27.07 o 
   5   7   7      718.28      740.90     44.89 o 
   6   7   7        0.63        5.05     20.84 o 
   7   7   7      698.17      758.57     42.16 o 
   8   7   7       33.33       31.39     26.89 o 
   9   7   7      454.95      396.83     39.39 o 
  10   7   7       16.77       14.92     32.56 o 
  11   7   7      182.01      167.28     43.37 o 
   0   8   7      652.54      742.71     81.51 o 
   1   8   7      124.39      106.95     32.26 o 
   2   8   7      497.93      519.67     39.39 o 
   3   8   7       38.48       27.93     26.94 o 
   4   8   7      455.80      446.61     42.62 o 
   5   8   7        9.30        0.70     30.26 o 
   6   8   7      298.01      302.73     34.32 o 
   7   8   7      102.72       71.38     28.28 o 
   8   8   7       41.23       72.95     31.28 o 
   9   8   7        4.94       -0.46     30.42 o 
  10   8   7      231.96      224.01     41.01 o 
   1   9   7      451.53      522.80     53.22 o 
   2   9   7       10.41        0.27     28.79 o 
   3   9   7      491.40      507.91     46.36 o 
   4   9   7       13.47       24.12     29.56 o 
   5   9   7      181.38      131.55     41.35 o 
   6   9   7        3.19       28.59     39.04 o 
   7   9   7        3.66       -1.24     26.79 o 
   8   9   7        4.25       -4.58     27.52 o 
   0  10   7       31.72       19.88     52.10 o 
   1  10   7       13.89       45.33     36.28 o 
   2  10   7      276.81      274.77     46.49 o 
   3  10   7        3.18       13.10     30.93 o 
   4  10   7      119.51      116.68     33.91 o 
   5  10   7        0.21        6.53     29.73 o 
   0   0   8      115.55      101.71     39.35 o 
   1   0   8      446.30      416.11     35.71 o 
   2   0   8     3429.61     3681.43    253.75 o 
   3   0   8      737.17      759.04     62.23 o 
   4   0   8     4019.21     3837.68    129.12 o 
   5   0   8      750.99      709.49     38.67 o 
   6   0   8     7303.84     7311.75    170.74 o 
   7   0   8        1.45        2.89     25.12 o 
   8   0   8      608.10      632.89     48.53 o 
   9   0   8       24.42       33.05     29.42 o 
  10   0   8      518.85      516.03     72.80 o 
  11   0   8      292.90      288.24     46.03 o 
  12   0   8      631.67      667.25     63.35 o 
  13   0   8       93.24       83.90     38.39 o 
  14   0   8       13.80        7.88     36.03 o 
  15   0   8       28.27       64.61     43.55 o 
   1   1   8     1561.28     1319.19     42.76 o 
   2   1   8      208.78      193.03     19.29 o 
   3   1   8     4427.71     4150.10    120.10 o 
   4   1   8       33.54       12.18     16.12 o 
   5   1   8     2946.56     3022.50     49.60 o 
   6   1   8      113.85      113.89     17.49 o 
   7   1   8      528.64      519.25     27.04 o 
   8   1   8        0.20       -6.90     17.82 o 
   9   1   8     1527.86     1611.97     51.59 o 
  10   1   8       80.82       52.93     23.97 o 
  11   1   8      668.56      678.05     42.50 o 
  12   1   8        0.76      -18.21     22.53 o 
  13   1   8      220.73      195.02     32.07 o 
  14   1   8       10.36        0.38     25.91 o 
  15   1   8       92.15      155.31     34.26 o 
   0   2   8     2360.51     2237.97     62.30 o 
   1   2   8      230.18      239.56     19.81 o 
   2   2   8      840.66      742.26     27.61 o 
   3   2   8        4.76       -1.80     14.52 o 
   4   2   8     1702.89     1667.99     44.42 o 
   5   2   8        1.35        5.29     14.99 o 
   6   2   8     1377.99     1330.08     37.23 o 
   7   2   8       10.24       15.26     16.42 o 
   8   2   8      296.83      296.72     23.54 o 
   9   2   8       48.86       45.65     21.52 o 
  10   2   8     1240.07     1234.50     50.04 o 
  11   2   8       38.66       16.99     22.33 o 
  12   2   8      842.56      897.72     51.12 o 
  13   2   8        6.11        9.60     24.84 o 
  14   2   8      111.25      130.88     34.94 o 
   1   3   8      472.75      422.15     23.36 o 
   2   3   8       89.32       88.35     17.54 o 
   3   3   8     2311.95     2274.41     44.39 o 
   4   3   8      618.32      576.65     28.37 o 
   5   3   8     1472.13     1442.85     38.93 o 
   6   3   8       37.34       26.74     17.67 o 
   7   3   8      507.52      514.50     31.13 o 
   8   3   8       11.05       10.97     18.06 o 
   9   3   8      218.63      212.43     23.80 o 
  10   3   8        0.00       14.80     22.23 o 
  11   3   8      384.31      445.77     44.01 o 
  12   3   8        8.17       26.99     29.06 o 
  13   3   8      392.22      439.04     57.73 o 
  14   3   8       20.79       36.32     34.29 o 
   0   4   8     1968.12     1974.34     61.39 o 
   1   4   8        8.04        2.01     15.46 o 
   2   4   8     2904.87     2881.73     52.18 o 
   3   4   8       45.11       36.66     18.22 o 
   4   4   8     1413.62     1437.04     41.19 o 
   5   4   8      233.55      213.73     21.51 o 
   6   4   8        8.55       -5.67     17.68 o 
   7   4   8        0.64       -1.16     20.87 o 
   8   4   8        3.13      -10.37     21.42 o 
   9   4   8        3.89      -11.55     21.07 o 
  10   4   8      244.53      272.56     34.49 o 
  11   4   8        7.39        1.76     30.16 o 
  12   4   8      368.95      387.13     45.88 o 
  13   4   8        8.32        3.28     30.79 o 
   1   5   8      378.36      408.94     25.07 o 
   2   5   8      109.97       76.80     20.01 o 
   3   5   8     2208.19     2256.77     57.17 o 
   4   5   8       68.29       68.26     23.86 o 
   5   5   8       44.58       33.73     21.11 o 
   6   5   8        0.10       -7.87     21.19 o 
   7   5   8        6.33        2.75     22.64 o 
   8   5   8        0.72       -6.08     21.77 o 
   9   5   8      315.88      339.60     33.49 o 
  10   5   8        0.10      -19.90     22.86 o 
  11   5   8      133.14      171.00     39.60 o 
  12   5   8        3.19       23.99     39.39 o 
  13   5   8       79.06       88.51     44.36 o 
   0   6   8       35.63       52.79     33.99 o 
   1   6   8      670.01      606.30     40.79 o 
   2   6   8       23.10       46.61     23.21 o 
   3   6   8      210.38      197.70     26.84 o 
   4   6   8      935.24      968.43     43.19 o 
   5   6   8      151.47      135.40     23.95 o 
   6   6   8      177.37      178.89     25.34 o 
   7   6   8       10.96      -18.11     24.21 o 
   8   6   8       75.76      108.14     29.71 o 
   9   6   8        5.86      -11.14     25.86 o 
  10   6   8      276.44      257.81     37.22 o 
  11   6   8        0.54      -24.73     27.87 o 
  12   6   8        2.70        3.90     33.30 o 
   1   7   8      147.90      121.69     26.54 o 
   2   7   8        3.54       -4.59     22.91 o 
   3   7   8      524.28      482.78     43.46 o 
   4   7   8      100.53       65.00     31.74 o 
   5   7   8        4.22        8.42     31.13 o 
   6   7   8        8.79       -3.80     22.59 o 
   7   7   8       44.34       49.03     27.10 o 
   8   7   8       13.04      -25.64     25.64 o 
   9   7   8       68.73       49.94     29.64 o 
  10   7   8        0.32      -20.32     27.82 o 
  11   7   8       10.86       -9.48     29.55 o 
   0   8   8       26.48       22.19     46.97 o 
   1   8   8       26.54       31.68     32.81 o 
   2   8   8        0.17      -19.43     26.54 o 
   3   8   8        2.42      -16.34     29.54 o 
   4   8   8        9.59        9.08     29.15 o 
   5   8   8        0.99      -28.39     29.93 o 
   6   8   8        9.72      -21.15     30.83 o 
   7   8   8        7.62       12.53     28.68 o 
   8   8   8       11.35      -15.87     29.12 o 
   9   8   8        0.69      -28.97     28.97 o 
   1   9   8        3.11       21.25     33.87 o 
   2   9   8       16.44       -7.77     34.53 o 
   3   9   8        0.16        2.31     30.29 o 
   4   9   8        3.38        6.40     37.42 o 
   5   9   8       14.39       22.51     40.85 o 
   6   9   8       28.14       65.83     34.83 o 
   7   9   8        2.90       -6.62     38.22 o 
   0  10   8        4.44        8.66     50.43 o 
   1  10   8       14.86       30.35     37.66 o 
   2  10   8        9.68       -5.79     33.43 o 
   3  10   8        3.04        2.00     34.35 o 
   4  10   8        1.94       18.94     31.20 o 
   1   1   9      775.47      751.35     37.73 o 
   2   1   9      233.74      232.40     22.02 o 
   3   1   9        0.24       -7.84     16.03 o 
   4   1   9        0.29        4.02     16.31 o 
   5   1   9        2.12        3.36     17.09 o 
   6   1   9       74.01       60.05     18.90 o 
   7   1   9        0.16      -15.63     17.00 o 
   8   1   9      768.37      724.64     36.69 o 
   9   1   9       25.16       31.69     22.01 o 
  10   1   9        0.32      -10.20     20.50 o 
  11   1   9       47.07       34.29     22.59 o 
  12   1   9       31.11       19.34     22.92 o 
  13   1   9      129.80      139.17     29.27 o 
  14   1   9       42.23       20.60     25.34 o 
   0   2   9     1069.84     1034.05     47.69 o 
   1   2   9       34.42       28.98     15.74 o 
   2   2   9      413.81      379.48     25.86 o 
   3   2   9       24.44       21.45     17.69 o 
   4   2   9       61.27       43.42     19.09 o 
   5   2   9        2.20        6.32     17.76 o 
   6   2   9      437.83      449.72     28.76 o 
   7   2   9       87.29      113.69     21.34 o 
   8   2   9       47.76       28.43     19.75 o 
   9   2   9      290.32      319.48     27.86 o 
  10   2   9       85.64      104.58     23.27 o 
  11   2   9        6.57        3.67     21.40 o 
  12   2   9       43.84       41.14     22.91 o 
  13   2   9        2.65        9.24     26.19 o 
  14   2   9       85.25       69.29     33.03 o 
   1   3   9      501.14      518.03     27.45 o 
   2   3   9       43.42       31.97     17.21 o 
   3   3   9      835.22      818.57     37.54 o 
   4   3   9       15.00        7.73     17.69 o 
   5   3   9      218.36      201.93     23.72 o 
   6   3   9       42.87       28.06     19.30 o 
   7   3   9      371.10      363.31     28.09 o 
   8   3   9       16.36        4.23     19.78 o 
   9   3   9       16.99       14.48     21.19 o 
  10   3   9       85.62       87.40     25.95 o 
  11   3   9      139.10      137.08     32.71 o 
  12   3   9       35.89       38.24     28.16 o 
  13   3   9       87.07       62.23     36.25 o 
   0   4   9      943.15      847.15     47.13 o 
   1   4   9       24.47       18.39     17.60 o 
   2   4   9      747.59      742.18     34.78 o 
   3   4   9        3.89       -7.31     17.99 o 
   4   4   9      521.39      491.45     29.49 o 
   5   4   9       80.47       62.47     21.04 o 
   6   4   9      262.28      275.50     29.46 o 
   7   4   9      171.23      143.40     27.27 o 
   8   4   9       36.09       14.62     22.88 o 
   9   4   9        9.02        4.54     23.21 o 
  10   4   9      506.40      563.46     39.83 o 
  11   4   9       62.25       54.22     30.76 o 
  12   4   9       31.15       45.81     30.93 o 
  13   4   9       23.63       23.97     33.54 o 
   1   5   9       87.35       97.58     21.51 o 
   2   5   9      606.13      579.83     37.06 o 
   3   5   9      610.90      570.40     35.84 o 
   4   5   9       88.96       75.86     23.74 o 
   5   5   9      635.43      712.03     40.68 o 
   6   5   9      129.11       99.85     25.87 o 
   7   5   9      384.59      401.66     35.00 o 
   8   5   9        1.22      -13.49     22.14 o 
   9   5   9      453.29      512.81     38.67 o 
  10   5   9       11.95       13.96     24.35 o 
  11   5   9      145.61      166.43     40.13 o 
  12   5   9        3.93        2.44     35.36 o 
   0   6   9       15.81       20.17     39.12 o 
   1   6   9       40.88       50.71     27.75 o 
   2   6   9      151.33      170.99     30.22 o 
   3   6   9       16.97       13.99     23.15 o 
   4   6   9      630.71      665.52     38.95 o 
   5   6   9       81.43       70.17     26.16 o 
   6   6   9      630.04      688.39     43.82 o 
   7   6   9       42.76       62.85     25.52 o 
   8   6   9      428.97      456.37     41.40 o 
   9   6   9        3.28       -6.29     27.60 o 
  10   6   9      227.61      171.08     35.10 o 
  11   6   9        0.00       -4.83     29.62 o 
   1   7   9      576.15      648.09     46.20 o 
   2   7   9       69.15       41.88     25.33 o 
   3   7   9      316.32      330.31     35.63 o 
   4   7   9       50.53       46.77     29.52 o 
   5   7   9      308.60      296.70     40.87 o 
   6   7   9       75.41       72.42     38.46 o 
   7   7   9      157.92      185.87     33.23 o 
   8   7   9        6.49       -1.05     25.97 o 
   9   7   9      105.02      101.35     31.98 o 
  10   7   9        5.47        0.46     30.10 o 
   0   8   9      491.30      474.81     76.40 o 
   1   8   9       13.75        0.58     27.73 o 
   2   8   9      298.76      358.90     48.89 o 
   3   8   9        7.39       22.46     30.07 o 
   4   8   9      362.44      332.60     49.78 o 
   5   8   9        1.11      -25.84     29.25 o 
   6   8   9      101.37      128.45     42.03 o 
   7   8   9        0.14      -37.20     37.20 o 
   8   8   9      104.03      120.20     37.47 o 
   1   9   9      165.37      149.18     43.10 o 
   2   9   9        3.27       -2.28     36.97 o 
   3   9   9      207.49      267.23     62.06 o 
   4   9   9       45.59       79.08     42.27 o 
   5   9   9      175.15      183.55     49.81 o 
   6   9   9        0.46      -35.37     35.37 o 
   0  10   9       53.30       79.37     59.51 o 
   1  10   9        0.88      -22.54     37.60 o 
   2  10   9      152.54      130.87     43.33 o 
   0   0  10      120.22      157.98     48.59 o 
   1   0  10      323.30      283.94     40.41 o 
   2   0  10     3683.88     3717.78    145.79 o 
   3   0  10       30.80       13.77     28.05 o 
   4   0  10     1961.28     1914.23    113.21 o 
   5   0  10       95.30       71.47     34.48 o 
   6   0  10      573.17      590.13     53.68 o 
   7   0  10       74.92       75.68     40.13 o 
   8   0  10     1012.76     1154.71     65.20 o 
   9   0  10     1149.46     1103.71     72.98 o 
  10   0  10      721.14      878.71     61.46 o 
  11   0  10        0.16      -18.73     28.37 o 
  12   0  10      139.03      165.90     38.17 o 
  13   0  10        2.96        8.35     33.13 o 
  14   0  10       29.88       29.30     38.15 o 
   1   1  10      987.61      940.31     37.53 o 
   2   1  10       33.05        8.86     18.47 o 
   3   1  10     1946.28     1878.70     49.63 o 
   4   1  10        1.33       -2.80     18.59 o 
   5   1  10     1917.15     1946.52     58.50 o 
   6   1  10      223.96      219.08     25.41 o 
   7   1  10      225.17      234.85     32.01 o 
   8   1  10       37.87       45.95     25.17 o 
   9   1  10      920.90      933.84     43.22 o 
  10   1  10       29.50       17.40     22.09 o 
  11   1  10      277.99      348.23     32.18 o 
  12   1  10        0.39       -7.52     22.21 o 
  13   1  10      106.90      127.14     28.32 o 
   0   2  10      888.48      849.62     48.10 o 
   1   2  10       13.66       16.10     16.79 o 
   2   2  10     2003.55     1942.22     71.82 o 
   3   2  10        0.74       -4.12     18.58 o 
   4   2  10     1055.59      980.87     40.55 o 
   5   2  10        6.62        2.69     18.03 o 
   6   2  10      821.02      817.60     38.71 o 
   7   2  10      385.69      369.89     29.80 o 
   8   2  10      302.53      311.50     29.58 o 
   9   2  10       27.29       57.11     24.87 o 
  10   2  10      187.06      190.56     26.90 o 
  11   2  10        1.84        1.84     22.45 o 
  12   2  10      507.83      538.82     38.42 o 
  13   2  10       56.09       69.51     29.62 o 
   1   3  10      981.10      946.21     35.76 o 
   2   3  10       85.11       76.60     20.63 o 
   3   3  10      866.81      851.99     38.21 o 
   4   3  10        5.33       -5.16     19.62 o 
   5   3  10      511.34      484.68     30.04 o 
   6   3  10       13.99      -18.31     19.93 o 
   7   3  10      304.24      321.11     28.69 o 
   8   3  10       46.66       46.55     21.63 o 
   9   3  10      379.13      411.09     39.35 o 
  10   3  10        4.53        4.54     27.37 o 
  11   3  10      316.33      380.11     41.11 o 
  12   3  10        7.13       -0.32     29.29 o 
  13   3  10      173.31      197.16     38.80 o 
   0   4  10      728.46      776.32     48.03 o 
   1   4  10        7.29        4.22     18.46 o 
   2   4  10      124.84      116.57     22.68 o 
   3   4  10      866.85      829.42     38.54 o 
   4   4  10      380.69      350.86     27.75 o 
   5   4  10       71.97       33.59     20.25 o 
   6   4  10      540.95      610.67     41.63 o 
   7   4  10        1.08      -23.11     23.11 o 
   8   4  10      205.15      227.26     30.13 o 
   9   4  10        1.01       -6.12     24.25 o 
  10   4  10      150.38      188.64     35.42 o 
  11   4  10       13.87       15.53     29.10 o 
  12   4  10      245.90      251.47     39.25 o 
   1   5  10       74.92       80.32     22.39 o 
   2   5  10      628.53      614.20     39.60 o 
   3   5  10      564.95      563.03     46.75 o 
   4   5  10      123.93      105.97     24.55 o 
   5   5  10      128.94       89.99     24.59 o 
   6   5  10       32.00       -0.06     26.26 o 
   7   5  10      129.38      137.45     29.25 o 
   8   5  10        2.28       28.94     25.62 o 
   9   5  10       45.09       45.61     26.85 o 
  10   5  10        7.24        3.45     25.49 o 
  11   5  10      113.86      110.84     34.48 o 
  12   5  10        0.89      -20.33     34.33 o 
   0   6  10      197.87      239.64     56.75 o 
   1   6  10       51.11       62.40     27.96 o 
   2   6  10      101.02       99.93     29.03 o 
   3   6  10      104.54      101.13     26.00 o 
   4   6  10      349.63      331.22     33.60 o 
   5   6  10      359.25      329.50     33.65 o 
   6   6  10        0.85       22.35     28.20 o 
   7   6  10       33.12       32.48     27.85 o 
   8   6  10       14.11        3.42     28.86 o 
   9   6  10        2.75        0.17     28.11 o 
  10   6  10       62.39       69.71     31.19 o 
  11   6  10       24.47       30.86     37.98 o 
   1   7  10       39.72       -0.29     27.06 o 
   2   7  10       51.57       50.28     27.98 o 
   3   7  10       63.65       57.13     28.93 o 
   4   7  10      168.53       74.94     34.78 o 
   5   7  10       18.59      -26.73     29.35 o 
   6   7  10       16.62      -19.42     34.39 o 
   7   7  10       17.57      -27.31     36.93 o 
   8   7  10        4.80        8.67     32.68 o 
   9   7  10        0.51       -3.96     30.58 o 
   0   8  10        5.39       29.30     52.28 o 
   1   8  10        9.73       -4.89     32.17 o 
   2   8  10       14.64       17.58     37.81 o 
   3   8  10       11.19        2.99     34.85 o 
   4   8  10       19.03        6.22     33.01 o 
   5   8  10       11.62        1.58     33.98 o 
   6   8  10       29.75       46.36     38.54 o 
   7   8  10        2.65      -26.59     36.90 o 
   1   9  10       11.06      -16.49     36.88 o 
   2   9  10        7.05       -1.93     36.52 o 
   3   9  10       10.06      -21.95     47.71 o 
   4   9  10       10.61       20.73     49.99 o 
   5   9  10        0.13       -1.51     35.95 o 
   1   1  11      307.66      281.06     26.08 o 
   2   1  11      260.97      242.07     26.88 o 
   3   1  11       52.69       55.21     22.22 o 
   4   1  11        7.89       41.14     24.51 o 
   5   1  11      127.24      128.81     26.19 o 
   6   1  11       31.66       37.93     24.23 o 
   7   1  11      199.52      247.91     31.83 o 
   8   1  11      198.27      190.53     31.28 o 
   9   1  11       12.39       14.45     26.39 o 
  10   1  11        9.23       17.21     25.13 o 
  11   1  11        0.35       -9.09     23.26 o 
  12   1  11        6.38       19.37     23.93 o 
  13   1  11        0.04       14.57     24.03 o 
   0   2  11      490.72      444.52     39.65 o 
   1   2  11        7.12        5.78     18.53 o 
   2   2  11      201.05      201.60     24.72 o 
   3   2  11        0.97      -17.84     17.84 o 
   4   2  11      414.78      432.79     31.84 o 
   5   2  11       72.44       47.30     22.28 o 
   6   2  11       46.50       35.63     21.58 o 
   7   2  11       15.01       -5.94     24.80 o 
   8   2  11       20.18       37.29     28.70 o 
   9   2  11        0.27       10.75     25.02 o 
  10   2  11       21.32       14.81     25.04 o 
  11   2  11        5.45       13.13     26.79 o 
  12   2  11        0.18        8.02     25.35 o 
  13   2  11        5.86       20.28     28.42 o 
   1   3  11      359.25      352.55     27.46 o 
   2   3  11       42.94       37.65     21.15 o 
   3   3  11      209.52      188.69     26.53 o 
   4   3  11       20.52       24.21     21.98 o 
   5   3  11       72.15       50.02     20.90 o 
   6   3  11       33.54       59.95     22.57 o 
   7   3  11        1.09      -11.78     21.04 o 
   8   3  11        1.12        5.92     24.62 o 
   9   3  11       94.13      118.72     32.75 o 
  10   3  11        1.00        3.37     29.33 o 
  11   3  11       72.70       98.24     35.91 o 
  12   3  11        0.85       -1.73     29.65 o 
   0   4  11       16.72       28.96     29.36 o 
   1   4  11      243.55      227.08     26.33 o 
   2   4  11       52.23       35.72     21.43 o 
   3   4  11       16.02       10.56     20.85 o 
   4   4  11      370.27      360.08     29.13 o 
   5   4  11       24.15        8.19     22.75 o 
   6   4  11       72.63       83.85     26.57 o 
   7   4  11        0.06       -5.65     25.50 o 
   8   4  11      216.34      272.20     36.09 o 
   9   4  11        0.68       20.26     29.06 o 
  10   4  11      365.32      433.31     43.93 o 
  11   4  11        0.30       -1.77     31.12 o 
  12   4  11       39.68       36.77     33.73 o 
   1   5  11       10.17        5.32     22.80 o 
   2   5  11        4.16       -5.80     22.62 o 
   3   5  11      643.13      689.74     40.23 o 
   4   5  11      301.83      308.65     31.81 o 
   5   5  11      249.42      256.24     32.46 o 
   6   5  11        2.11      -24.76     27.52 o 
   7   5  11      244.63      295.48     38.22 o 
   8   5  11        1.14        9.19     28.77 o 
   9   5  11      409.74      469.91     40.57 o 
  10   5  11       41.02       53.25     31.88 o 
  11   5  11       93.07      125.17     36.46 o 
   0   6  11      800.20      987.93     88.54 o 
   1   6  11       20.43       27.21     32.41 o 
   2   6  11      362.25      383.91     40.71 o 
   3   6  11       43.22       22.31     27.09 o 
   4   6  11      282.10      284.02     31.72 o 
   5   6  11      140.17      149.27     31.47 o 
   6   6  11      230.88      266.04     35.84 o 
   7   6  11        0.09       -6.19     28.02 o 
   8   6  11       67.43       61.45     35.00 o 
   9   6  11       25.15       15.34     34.66 o 
  10   6  11       92.91       32.24     36.84 o 
   1   7  11      526.83      640.93     50.56 o 
   2   7  11       20.12       15.24     29.15 o 
   3   7  11       86.12      132.03     32.57 o 
   4   7  11        3.85        9.34     29.22 o 
   5   7  11      294.44      311.05     51.13 o 
   6   7  11       20.09        9.22     36.87 o 
   7   7  11      107.56      132.87     45.03 o 
   8   7  11        0.64       -2.45     40.53 o 
   0   8  11      113.98      122.00     42.12 o 
   1   8  11        0.27      -17.60     34.10 o 
   2   8  11      182.26      155.81     42.49 o 
   3   8  11       10.79       31.17     38.32 o 
   4   8  11       60.05       56.01     39.83 o 
   5   8  11        0.14      -15.65     38.10 o 
   6   8  11      151.42      125.43     44.48 o 
   1   9  11      126.33      125.12     53.44 o 
   2   9  11        0.95      -23.10     37.45 o 
   3   9  11       24.67       49.41     56.56 o 
   0   0  12      385.03      373.41     75.55 o 
   1   0  12        2.07      -22.74     29.91 o 
   2   0  12     1373.68     1313.34     86.26 o 
   3   0  12        1.49      -14.69     32.51 o 
   4   0  12     1105.75     1197.91     70.66 o 
   5   0  12      101.88       63.10     36.99 o 
   6   0  12       27.74       17.39     33.23 o 
   7   0  12       73.95       55.59     37.57 o 
   8   0  12      859.71      868.60     74.47 o 
   9   0  12      127.57      134.71     60.78 o 
  10   0  12      241.29      243.09     47.54 o 
  11   0  12       28.64       28.01     43.08 o 
  12   0  12      102.93      122.29     39.37 o 
   1   1  12      823.78      742.97     47.09 o 
   2   1  12       10.62       13.81     23.07 o 
   3   1  12      877.81      937.46     62.11 o 
   4   1  12       15.78       15.31     23.79 o 
   5   1  12      471.47      530.80     42.34 o 
   6   1  12      283.89      255.93     36.02 o 
   7   1  12      359.50      378.30     38.03 o 
   8   1  12      292.61      329.29     35.96 o 
   9   1  12      318.04      338.04     36.92 o 
  10   1  12        2.39       11.82     28.83 o 
  11   1  12      168.72      191.66     32.46 o 
  12   1  12        3.60       -4.80     25.16 o 
   0   2  12      490.88      477.44     42.89 o 
   1   2  12      190.25      149.36     24.26 o 
   2   2  12     1143.88     1115.78     52.42 o 
   3   2  12       22.96       16.80     20.64 o 
   4   2  12      490.22      481.70     34.60 o 
   5   2  12        0.81       -0.71     23.16 o 
   6   2  12      324.07      340.25     34.77 o 
   7   2  12        0.34       11.11     26.08 o 
   8   2  12      692.34      798.93     52.74 o 
   9   2  12       16.66       39.64     29.33 o 
  10   2  12       21.15       48.55     31.27 o 
  11   2  12        0.20       17.08     29.09 o 
  12   2  12      132.50      167.09     36.72 o 
   1   3  12      704.56      672.12     38.23 o 
   2   3  12      121.96      103.10     23.75 o 
   3   3  12       88.38      104.14     25.38 o 
   4   3  12      117.52       92.66     24.84 o 
   5   3  12      446.52      532.28     37.62 o 
   6   3  12       31.81       39.88     22.28 o 
   7   3  12      440.18      558.77     41.86 o 
   8   3  12        1.02        6.51     29.29 o 
   9   3  12       96.28      111.50     36.42 o 
  10   3  12        0.01        7.46     34.66 o 
  11   3  12      165.13      171.20     38.80 o 
   0   4  12      193.51      220.05     39.82 o 
   1   4  12       11.89        2.49     22.06 o 
   2   4  12       19.01       -9.32     21.47 o 
   3   4  12       16.59       13.37     20.91 o 
   4   4  12      102.49      112.92     26.01 o 
   5   4  12       54.28       38.55     25.14 o 
   6   4  12      582.72      535.43     40.70 o 
   7   4  12        1.41       -0.58     25.29 o 
   8   4  12      193.79      267.61     43.37 o 
   9   4  12        0.52       13.47     33.75 o 
  10   4  12      133.06      176.76     40.46 o 
  11   4  12        0.00        3.70     32.36 o 
   1   5  12      118.26      118.23     30.62 o 
   2   5  12       33.24       27.71     25.70 o 
   3   5  12       49.52       43.22     26.01 o 
   4   5  12       57.16       28.02     23.83 o 
   5   5  12      104.35      116.26     29.05 o 
   6   5  12       10.29       25.97     26.59 o 
   7   5  12      143.01      120.76     33.87 o 
   8   5  12       15.13        9.58     29.88 o 
   9   5  12       34.97       35.97     35.54 o 
  10   5  12       10.34       25.94     35.72 o 
   0   6  12      126.90      139.68     51.24 o 
   1   6  12        8.09       28.39     34.62 o 
   2   6  12      262.71      210.08     41.98 o 
   3   6  12       19.91       27.27     28.67 o 
   4   6  12       26.34       17.80     28.55 o 
   5   6  12        1.56       37.95     29.25 o 
   6   6  12        7.73       16.98     29.01 o 
   7   6  12        2.30       13.19     29.96 o 
   8   6  12        0.46      -29.33     29.33 o 
   9   6  12        0.11      -18.34     34.96 o 
   1   7  12       84.29       34.42     37.30 o 
   2   7  12       45.24       21.88     30.60 o 
   3   7  12        0.35       -6.22     33.03 o 
   4   7  12       54.90       22.53     30.91 o 
   5   7  12       74.80       46.73     40.93 o 
   6   7  12        4.17        0.62     39.76 o 
   7   7  12        0.72       15.19     39.32 o 
   0   8  12        5.49      -25.97     38.91 o 
   1   8  12        0.09        5.28     36.54 o 
   2   8  12        3.27      -12.89     35.38 o 
   3   8  12        3.25      -22.37     36.90 o 
   4   8  12        0.01      -25.77     38.78 o 
   5   8  12       15.66       51.76     48.23 o 
   1   1  13        6.08        7.45     24.37 o 
   2   1  13       62.06       40.60     26.74 o 
   3   1  13       29.25       24.27     23.26 o 
   4   1  13       32.10       60.11     26.67 o 
   5   1  13       25.83       17.34     26.33 o 
   6   1  13       48.82       80.84     30.42 o 
   7   1  13      149.71      163.40     34.75 o 
   8   1  13       58.03       62.36     30.03 o 
   9   1  13        5.64        0.31     27.25 o 
  10   1  13        3.81       -5.99     28.30 o 
  11   1  13        2.36        6.89     28.09 o 
   0   2  13      631.05      614.42     57.03 o 
   1   2  13       20.91        3.98     19.77 o 
   2   2  13        0.32       -9.81     21.43 o 
   3   2  13      184.62      162.46     26.73 o 
   4   2  13       34.83       30.96     24.02 o 
   5   2  13        9.26       20.04     24.20 o 
   6   2  13      123.63      122.22     31.10 o 
   7   2  13       34.85       62.37     30.33 o 
   8   2  13       24.95       31.12     29.90 o 
   9   2  13        5.69       16.61     29.88 o 
  10   2  13       11.98      -30.18     30.18 o 
  11   2  13        3.93      -11.79     34.35 o 
   1   3  13       44.62       52.67     22.26 o 
   2   3  13      223.41      211.48     27.67 o 
   3   3  13       21.42       14.42     21.70 o 
   4   3  13        5.48       -1.59     22.93 o 
   5   3  13      215.90      193.62     27.30 o 
   6   3  13       24.65       28.85     26.00 o 
   7   3  13       87.86      107.66     29.53 o 
   8   3  13       16.05       -0.33     31.66 o 
   9   3  13      107.48      171.96     41.71 o 
  10   3  13       35.09       71.85     40.01 o 
   0   4  13       23.06       49.32     34.16 o 
   1   4  13        1.03      -10.48     22.24 o 
   2   4  13       61.10       75.11     24.26 o 
   3   4  13       42.28       57.95     24.09 o 
   4   4  13      246.98      309.50     42.07 o 
   5   4  13      134.09      139.07     30.67 o 
   6   4  13       69.65      110.26     29.51 o 
   7   4  13        3.34       28.57     31.92 o 
   8   4  13      135.65      104.63     35.72 o 
   9   4  13        2.95      -22.57     33.89 o 
  10   4  13      105.11      114.03     39.52 o 
   1   5  13      350.18      363.24     41.44 o 
   2   5  13       14.86       26.90     28.57 o 
   3   5  13      229.21      234.39     34.43 o 
   4   5  13       55.47       34.48     27.18 o 
   5   5  13       26.91       10.88     30.04 o 
   6   5  13        2.93        9.30     27.97 o 
   7   5  13       28.14       71.62     31.78 o 
   8   5  13        2.88      -17.41     32.36 o 
   9   5  13       60.88       91.85     39.40 o 
   0   6  13      428.24      530.58     79.27 o 
   1   6  13       16.61        6.55     36.10 o 
   2   6  13      171.54      197.69     48.66 o 
   3   6  13        4.88       24.07     32.07 o 
   4   6  13      136.52      148.73     37.38 o 
   5   6  13        2.88       18.14     32.93 o 
   6   6  13       73.45       92.24     34.15 o 
   7   6  13        4.89        4.19     32.79 o 
   1   7  13      165.21      136.81     41.94 o 
   2   7  13        0.48       -1.69     33.07 o 
   3   7  13       47.71       14.60     33.24 o 
   4   7  13        1.58      -32.66     38.01 o 
   5   7  13      165.64      232.49     50.42 o 
   0   8  13      120.96      176.43     48.73 o 
   1   8  13        0.10       10.57     38.14 o 
   2   8  13      100.59      100.11     44.91 o 
   0   0  14     1197.70     1211.13    125.13 o 
   1   0  14        6.14      -15.47     33.84 o 
   2   0  14      591.30      631.99     82.83 o 
   3   0  14        0.26      -15.19     33.64 o 
   4   0  14      244.96      210.32     50.88 o 
   5   0  14       42.51       57.00     41.86 o 
   6   0  14      134.94      168.81     44.53 o 
   7   0  14       10.13       20.99     39.97 o 
   8   0  14      165.36      205.57     48.28 o 
   9   0  14       19.97        2.75     39.72 o 
  10   0  14       68.43       54.86     46.48 o 
   1   1  14      653.87      650.43     48.22 o 
   2   1  14        1.19       -7.89     23.68 o 
   3   1  14      458.82      495.65     41.30 o 
   4   1  14        9.72        1.04     24.04 o 
   5   1  14       28.14       44.80     28.52 o 
   6   1  14       36.98       23.08     28.69 o 
   7   1  14      325.39      374.09     43.62 o 
   8   1  14       21.04       -2.60     31.21 o 
   9   1  14       89.20      116.77     35.38 o 
  10   1  14        5.57       -2.41     31.52 o 
   0   2  14      192.83      133.81     38.92 o 
   1   2  14       29.41       41.41     23.38 o 
   2   2  14      272.34      260.66     30.93 o 
   3   2  14       18.84        6.46     24.66 o 
   4   2  14       55.28       63.10     27.65 o 
   5   2  14       16.47       32.61     28.77 o 
   6   2  14      299.73      397.73     41.62 o 
   7   2  14       36.86       19.76     29.89 o 
   8   2  14      361.58      439.56     46.37 o 
   9   2  14        5.51      -26.13     30.88 o 
  10   2  14       51.05       65.87     40.27 o 
   1   3  14      177.17      148.36     28.10 o 
   2   3  14       10.09       -2.40     21.55 o 
   3   3  14        1.62        3.27     21.58 o 
   4   3  14        2.47       -0.97     24.77 o 
   5   3  14      314.02      360.57     33.70 o 
   6   3  14        7.43       -6.14     25.63 o 
   7   3  14      527.24      555.75     58.27 o 
   8   3  14        0.64       15.78     38.11 o 
   9   3  14       52.07       76.89     39.91 o 
   0   4  14      365.87      383.66     61.40 o 
   1   4  14       23.90        4.10     24.53 o 
   2   4  14       74.25       75.70     26.82 o 
   3   4  14       14.81       24.41     27.27 o 
   4   4  14       94.83       77.15     32.78 o 
   5   4  14       17.50        0.06     26.19 o 
   6   4  14      108.39       70.49     32.25 o 
   7   4  14        3.12       -6.68     32.96 o 
   8   4  14       99.62      130.32     39.94 o 
   9   4  14        1.51        9.78     38.94 o 
   1   5  14      136.68       96.58     38.76 o 
   2   5  14        2.88        2.83     29.95 o 
   3   5  14       55.09      118.45     34.94 o 
   4   5  14        3.81        3.93     27.54 o 
   5   5  14       42.52       39.26     28.14 o 
   6   5  14        0.40        1.90     27.10 o 
   7   5  14       52.36       79.13     34.82 o 
   0   6  14       19.71       -4.57     48.91 o 
   1   6  14        1.78       -8.43     34.59 o 
   2   6  14       16.84       42.27     39.53 o 
   3   6  14        2.60      -25.80     31.06 o 
   4   6  14       25.14       11.50     36.25 o 
   5   6  14       23.99       15.13     34.14 o 
   6   6  14       21.48       43.62     36.19 o 
   1   7  14       14.26        9.33     36.63 o 
   2   7  14        2.36       -6.07     34.19 o 
   3   7  14        0.42        0.85     33.58 o 
   1   1  15        9.12       20.29     26.28 o 
   2   1  15       13.23       -0.26     26.09 o 
   3   1  15        9.28        1.51     27.73 o 
   4   1  15        2.15       -2.47     28.13 o 
   5   1  15        0.10        8.74     28.54 o 
   6   1  15        4.85       14.52     29.85 o 
   7   1  15       10.19       27.51     31.89 o 
   8   1  15        3.70        9.66     32.08 o 
   9   1  15        0.39        4.04     33.25 o 
   0   2  15       15.29      -24.57     36.02 o 
   1   2  15       20.39       18.33     26.79 o 
   2   2  15       26.75        2.43     25.93 o 
   3   2  15       12.71       -7.18     25.39 o 
   4   2  15        0.18      -22.92     29.13 o 
   5   2  15        5.04        8.61     28.35 o 
   6   2  15      384.37      452.96     45.90 o 
   7   2  15       18.99       32.49     31.55 o 
   8   2  15       10.11       28.48     33.14 o 
   9   2  15        0.08       11.95     40.19 o 
   1   3  15       42.33       50.32     25.27 o 
   2   3  15        0.05        0.48     21.66 o 
   3   3  15        0.32       17.16     25.50 o 
   4   3  15       81.17       68.08     29.20 o 
   5   3  15      242.70      305.80     36.74 o 
   6   3  15       24.64       39.70     33.35 o 
   7   3  15       64.36       53.20     38.76 o 
   8   3  15       14.56        5.99     38.75 o 
   0   4  15      264.82      324.16     50.34 o 
   1   4  15       31.81       45.75     27.05 o 
   2   4  15      199.62      135.67     35.30 o 
   3   4  15        0.98       -7.88     31.65 o 
   4   4  15       24.75       75.45     34.43 o 
   5   4  15        0.00       -6.91     26.69 o 
   6   4  15       38.74        1.27     31.18 o 
   7   4  15        9.89       12.50     36.00 o 
   1   5  15      171.79      187.20     45.51 o 
   2   5  15        2.80       -2.99     37.87 o 
   3   5  15       56.21       61.94     36.39 o 
   4   5  15        2.75       29.06     29.90 o 
   5   5  15       61.40       88.46     32.52 o 
   6   5  15        0.41       -9.09     34.70 o 
   0   6  15       88.41       53.37     57.40 o 
   1   6  15        0.10      -22.08     38.21 o 
   2   6  15       57.30       61.75     40.98 o 
   3   6  15        0.44        8.79     35.94 o 
   0   0  16      404.88      341.93     87.55 o 
   1   0  16        6.85      -18.52     37.98 o 
   2   0  16      274.28      283.64     59.85 o 
   3   0  16        0.26      -18.49     37.28 o 
   4   0  16       69.96       48.85     44.65 o 
   5   0  16       74.80      107.86     50.87 o 
   6   0  16      118.21      225.07     63.75 o 
   7   0  16        3.08      -24.10     49.46 o 
   1   1  16      227.50      159.32     35.45 o 
   2   1  16       15.53       -3.16     27.03 o 
   3   1  16      176.27      178.64     36.91 o 
   4   1  16       61.72       81.16     33.76 o 
   5   1  16       20.87       53.41     34.40 o 
   6   1  16        5.24       24.83     31.43 o 
   7   1  16      168.18      202.47     40.32 o 
   0   2  16      183.36      241.26     52.75 o 
   1   2  16        8.74      -25.19     26.00 o 
   2   2  16       77.33      106.30     32.72 o 
   3   2  16        3.24      -19.77     27.49 o 
   4   2  16       19.73       27.16     29.06 o 
   5   2  16        6.26       10.34     28.38 o 
   6   2  16      167.33      205.39     37.72 o 
   7   2  16        1.49       17.63     32.74 o 
   1   3  16       97.26      126.52     30.33 o 
   2   3  16        0.02       -8.04     25.56 o 
   3   3  16       41.45       53.50     31.00 o 
   4   3  16       70.64       73.57     31.77 o 
   5   3  16       53.37       43.08     36.03 o 
   6   3  16        0.22       16.69     36.31 o 
   0   4  16      177.20      120.73     43.94 o 
   1   4  16        1.29       -9.96     25.38 o 
   2   4  16       33.62       28.01     31.90 o 
   3   4  16        0.03      -14.93     33.52 o 
   4   4  16       44.74       52.56     36.59 o 
   5   4  16        0.44       -7.44     31.82 o 
   1   5  16       42.75       40.45     38.56 o 
   2   5  16        0.04      -30.21     39.49 o 
   3   5  16       17.15      -13.88     43.18 o 
   1   1  17        1.52       -1.71     30.92 o 
   2   1  17        0.15      -19.85     28.22 o 
   3   1  17       13.57       20.57     32.54 o 
   4   1  17        0.24      -20.88     30.93 o 
   5   1  17       56.90       58.22     38.08 o 
   0   2  17        4.15      -18.75     41.45 o 
   1   2  17        0.45       12.22     29.75 o 
   2   2  17        0.60       -8.53     29.60 o 
   3   2  17       44.23       65.34     34.04 o 
   4   2  17        9.07       31.46     34.44 o 
   5   2  17       12.98       25.48     33.76 o 
   1   3  17       65.97       47.57     34.57 o 
   2   3  17        8.21       11.60     31.01 o 
   3   3  17        0.96        4.34     32.19 o 
   4   3  17        3.55        6.34     32.83 o 
   0   4  17       70.57      125.63     47.03 o 
   1   4  17        6.40        9.89     32.57 o 
   0   0  18       18.29       76.73     72.40 o 
   1   0  18        6.95       -5.24     44.37 o 
   2   0  18       67.08       58.61     50.53 o 
   1   1  18       44.05       13.29     34.27 o 
                                                 
